# Supplementary material for: Optimization of Experimental Parameters in Data-Independent Mass Spectrometry Significantly Increases Depth and Reproducibility of Results
Source: Mol Cell Proteomics. 2017 Oct 25;16(12):2296–309. doi: 10.1074/mcp.RA117.000314 (PMC5724188; doi:10.1074/mcp.RA117.000314)
Supplement: Supplemental Data [file supp_RA117.000314_4947_1_supp_14433_ry1gl9.xlsx]

## Sheet: Unfiltered candidates
Comparison (group1/group2)	ProteinGroups	AVG Log Ratio	Absolute AVG Log Ratio	FDR (q-value)	Genes	p-value	ProteinDescriptions	ProteinNames	# Unique Peptides	% Change	Ratio
P15 / P09	A1A5B6	-0.677411	0.677411	0.131055	Tbc1d25	0.413291	TBC1 domain family member 25	TBC25_MOUSE	1	-37.4714	0.625286
P30 / P09	A1A5B6	-0.748151	0.748151	0.0627619	Tbc1d25	0.170707	TBC1 domain family member 25	TBC25_MOUSE	1	-40.4634	0.595366
P30 / P15	A1A5B6	-0.0707402	0.0707402	0.224387	Tbc1d25	0.804025	TBC1 domain family member 25	TBC25_MOUSE	1	-4.78507	0.952149
P54 / P15	A1A5B6	-0.264549	0.264549	0.167877	Tbc1d25	0.559611	TBC1 domain family member 25	TBC25_MOUSE	1	-16.7541	0.832459
P54 / P30	A1A5B6	-0.193809	0.193809	0.0790251	Tbc1d25	0.225139	TBC1 domain family member 25	TBC25_MOUSE	1	-12.5706	0.874294
P15 / P09	A2A432	-0.0963595	0.0963595	0.0718047	Cul4b	0.200531	Cullin-4B	CUL4B_MOUSE	36	-6.46096	0.93539
P30 / P09	A2A432	-0.123031	0.123031	0.00919684	Cul4b	0.0180585	Cullin-4B	CUL4B_MOUSE	36	-8.17436	0.918256
P54 / P09	A2A432	0.194412	0.194412	0.0352103	Cul4b	0.0857581	Cullin-4B	CUL4B_MOUSE	36	14.4257	1.14426
P30 / P15	A2A432	-0.0266715	0.0266715	0.000230237	Cul4b	0.000292327	Cullin-4B	CUL4B_MOUSE	36	-1.83175	0.981683
P54 / P15	A2A432	0.290771	0.290771	0.138324	Cul4b	0.442095	Cullin-4B	CUL4B_MOUSE	36	22.3294	1.22329
P54 / P30	A2A432	0.317443	0.317443	5.52224e-05	Cul4b	6.20065e-05	Cullin-4B	CUL4B_MOUSE	36	24.612	1.24612
P15 / P09	A2A5R2	0.0647089	0.0647089	0.00435211	Arfgef2	0.00769524	Brefeldin A-inhibited guanine nucleotide-exchange protein 2	BIG2_MOUSE	43	4.58739	1.04587
P30 / P09	A2A5R2	0.0702835	0.0702835	0.00264363	Arfgef2	0.00439171	Brefeldin A-inhibited guanine nucleotide-exchange protein 2	BIG2_MOUSE	43	4.9923	1.04992
P54 / P09	A2A5R2	0.319009	0.319009	2.09494e-08	Arfgef2	1.37614e-08	Brefeldin A-inhibited guanine nucleotide-exchange protein 2	BIG2_MOUSE	43	24.7474	1.24747
P30 / P15	A2A5R2	0.00557468	0.00557468	0.0380213	Arfgef2	0.0937896	Brefeldin A-inhibited guanine nucleotide-exchange protein 2	BIG2_MOUSE	43	0.387155	1.00387
P54 / P15	A2A5R2	0.2543	0.2543	0.000257618	Arfgef2	0.000330215	Brefeldin A-inhibited guanine nucleotide-exchange protein 2	BIG2_MOUSE	43	19.2757	1.19276
P54 / P30	A2A5R2	0.248726	0.248726	0.0532055	Arfgef2	0.13994	Brefeldin A-inhibited guanine nucleotide-exchange protein 2	BIG2_MOUSE	43	18.8157	1.18816
P15 / P09	A2A690;A2A690-2	-0.0367397	0.0367397	0.0177594	Tanc2	0.0386348	Protein TANC2;Isoform 2 of Protein TANC2	TANC2_MOUSE	54	-2.51445	0.974855
P30 / P09	A2A690;A2A690-2	1.51272	1.51272	0.0544515	Tanc2	0.143985	Protein TANC2;Isoform 2 of Protein TANC2	TANC2_MOUSE	54	185.347	2.85347
P54 / P09	A2A690;A2A690-2	1.67037	1.67037	0.102324	Tanc2	0.305471	Protein TANC2;Isoform 2 of Protein TANC2	TANC2_MOUSE	54	218.296	3.18296
P30 / P15	A2A690;A2A690-2	1.54946	1.54946	0.000490087	Tanc2	0.000667003	Protein TANC2;Isoform 2 of Protein TANC2	TANC2_MOUSE	54	192.707	2.92707
P54 / P15	A2A690;A2A690-2	1.70711	1.70711	0.0118479	Tanc2	0.0241642	Protein TANC2;Isoform 2 of Protein TANC2	TANC2_MOUSE	54	226.506	3.26506
P54 / P30	A2A690;A2A690-2	0.157651	0.157651	0.0641345	Tanc2	0.175065	Protein TANC2;Isoform 2 of Protein TANC2	TANC2_MOUSE	54	11.5469	1.11547
P15 / P09	A2A699	-0.466331	0.466331	9.8802e-09	Fam171a2	6.21164e-09	Protein FAM171A2	F1712_MOUSE	26	-27.6197	0.723803
P30 / P09	A2A699	-0.376547	0.376547	0.00115052	Fam171a2	0.00172604	Protein FAM171A2	F1712_MOUSE	26	-22.9721	0.770279
P54 / P09	A2A699	-0.529603	0.529603	0.0055798	Fam171a2	0.0102062	Protein FAM171A2	F1712_MOUSE	26	-30.7255	0.692745
P30 / P15	A2A699	0.0897841	0.0897841	0.194222	Fam171a2	0.671096	Protein FAM171A2	F1712_MOUSE	26	6.42109	1.06421
P54 / P15	A2A699	-0.0632716	0.0632716	0.113237	Fam171a2	0.345511	Protein FAM171A2	F1712_MOUSE	26	-4.29087	0.957091
P54 / P30	A2A699	-0.153056	0.153056	0.115501	Fam171a2	0.354117	Protein FAM171A2	F1712_MOUSE	26	-10.0656	0.899344
P15 / P09	A2A6T1	-1.00392	1.00392	0.0142069	Cdr2l	0.0297977	Cerebellar degeneration-related protein 2-like	CDR2L_MOUSE	1	-50.1357	0.498643
P30 / P09	A2A6T1	0.249275	0.249275	0.216636	Cdr2l	0.7693	Cerebellar degeneration-related protein 2-like	CDR2L_MOUSE	1	18.8609	1.18861
P54 / P09	A2A6T1	-0.575728	0.575728	0.0158818	Cdr2l	0.0338921	Cerebellar degeneration-related protein 2-like	CDR2L_MOUSE	1	-32.9052	0.670948
P30 / P15	A2A6T1	1.2532	1.2532	0.153164	Cdr2l	0.500388	Cerebellar degeneration-related protein 2-like	CDR2L_MOUSE	1	138.369	2.38369
P54 / P15	A2A6T1	0.428193	0.428193	0.0150498	Cdr2l	0.031845	Cerebellar degeneration-related protein 2-like	CDR2L_MOUSE	1	34.5547	1.34555
P54 / P30	A2A6T1	-0.825002	0.825002	0.226518	Cdr2l	0.813864	Cerebellar degeneration-related protein 2-like	CDR2L_MOUSE	1	-43.5519	0.564481
P15 / P09	A2A8L1	-0.67716	0.67716	5.57457e-19	Chd5	1.2713e-19	Chromodomain-helicase-DNA-binding protein 5	CHD5_MOUSE	27	-37.4605	0.625395
P30 / P09	A2A8L1	-1.1815	1.1815	1.24809e-16	Chd5	3.45851e-17	Chromodomain-helicase-DNA-binding protein 5	CHD5_MOUSE	27	-55.9106	0.440894
P54 / P09	A2A8L1	-1.32566	1.32566	6.68803e-14	Chd5	2.38059e-14	Chromodomain-helicase-DNA-binding protein 5	CHD5_MOUSE	27	-60.1035	0.398965
P30 / P15	A2A8L1	-0.504337	0.504337	5.11397e-07	Chd5	4.08367e-07	Chromodomain-helicase-DNA-binding protein 5	CHD5_MOUSE	27	-29.5016	0.704984
P54 / P15	A2A8L1	-0.648505	0.648505	1.04571e-08	Chd5	6.59831e-09	Chromodomain-helicase-DNA-binding protein 5	CHD5_MOUSE	27	-36.2059	0.637941
P54 / P30	A2A8L1	-0.144168	0.144168	0.159932	Chd5	0.527377	Chromodomain-helicase-DNA-binding protein 5	CHD5_MOUSE	27	-9.50988	0.904901
P15 / P09	A2A8L5	-0.483539	0.483539	0.0175038	Ptprf	0.0379784	Receptor-type tyrosine-protein phosphatase F	PTPRF_MOUSE	20	-28.4779	0.715221
P30 / P09	A2A8L5	-0.896584	0.896584	0.017361	Ptprf	0.0376169	Receptor-type tyrosine-protein phosphatase F	PTPRF_MOUSE	20	-46.2843	0.537157
P54 / P09	A2A8L5	0.586706	0.586706	0.222979	Ptprf	0.797673	Receptor-type tyrosine-protein phosphatase F	PTPRF_MOUSE	20	50.1813	1.50181
P30 / P15	A2A8L5	-0.413045	0.413045	0.00300893	Ptprf	0.00506511	Receptor-type tyrosine-protein phosphatase F	PTPRF_MOUSE	20	-24.8964	0.751036
P54 / P15	A2A8L5	1.07024	1.07024	0.228711	Ptprf	0.823371	Receptor-type tyrosine-protein phosphatase F	PTPRF_MOUSE	20	109.979	2.09979
P54 / P30	A2A8L5	1.48329	1.48329	0.114775	Ptprf	0.351257	Receptor-type tyrosine-protein phosphatase F	PTPRF_MOUSE	20	179.586	2.79586
P15 / P09	A2A8U2;A2A8U2-2;A2A8U2-3	-0.345549	0.345549	0.0127802	Tmem201	0.0263642	Transmembrane protein 201;Isoform Samp1 of Transmembrane protein 201;Isoform 3 of Transmembrane protein 201	TM201_MOUSE	3	-21.2992	0.787008
P30 / P09	A2A8U2;A2A8U2-2;A2A8U2-3	-0.845084	0.845084	0.0082604	Tmem201	0.0159661	Transmembrane protein 201;Isoform Samp1 of Transmembrane protein 201;Isoform 3 of Transmembrane protein 201	TM201_MOUSE	3	-44.3322	0.556678
P54 / P09	A2A8U2;A2A8U2-2;A2A8U2-3	0.0406929	0.0406929	0.0539996	Tmem201	0.14253	Transmembrane protein 201;Isoform Samp1 of Transmembrane protein 201;Isoform 3 of Transmembrane protein 201	TM201_MOUSE	3	2.86078	1.02861
P30 / P15	A2A8U2;A2A8U2-2;A2A8U2-3	-0.499535	0.499535	0.0538983	Tmem201	0.142195	Transmembrane protein 201;Isoform Samp1 of Transmembrane protein 201;Isoform 3 of Transmembrane protein 201	TM201_MOUSE	3	-29.2665	0.707335
P54 / P15	A2A8U2;A2A8U2-2;A2A8U2-3	0.386242	0.386242	0.0918381	Tmem201	0.268494	Transmembrane protein 201;Isoform Samp1 of Transmembrane protein 201;Isoform 3 of Transmembrane protein 201	TM201_MOUSE	3	30.6984	1.30698
P54 / P30	A2A8U2;A2A8U2-2;A2A8U2-3	0.885777	0.885777	0.203967	Tmem201	0.713626	Transmembrane protein 201;Isoform Samp1 of Transmembrane protein 201;Isoform 3 of Transmembrane protein 201	TM201_MOUSE	3	84.776	1.84776
P15 / P09	A2A8Z1	-0.64878	0.64878	3.69701e-07	Osbpl9	2.88185e-07	Oxysterol-binding protein-related protein 9	OSBL9_MOUSE	11	-36.218	0.63782
P30 / P09	A2A8Z1	-0.910964	0.910964	3.04829e-05	Osbpl9	3.27606e-05	Oxysterol-binding protein-related protein 9	OSBL9_MOUSE	11	-46.8171	0.531829
P54 / P09	A2A8Z1	-1.08396	1.08396	0.000159604	Osbpl9	0.000195838	Oxysterol-binding protein-related protein 9	OSBL9_MOUSE	11	-52.8269	0.471731
P30 / P15	A2A8Z1	-0.262185	0.262185	0.0545043	Osbpl9	0.144175	Oxysterol-binding protein-related protein 9	OSBL9_MOUSE	11	-16.6176	0.833824
P54 / P15	A2A8Z1	-0.435185	0.435185	0.00876577	Osbpl9	0.0170855	Oxysterol-binding protein-related protein 9	OSBL9_MOUSE	11	-26.0401	0.739599
P54 / P30	A2A8Z1	-0.173	0.173	0.107919	Osbpl9	0.325341	Oxysterol-binding protein-related protein 9	OSBL9_MOUSE	11	-11.3004	0.886996
P15 / P09	A2A935;A2A935-2;A2A935-3	-0.451099	0.451099	0.0017711	Prdm16	0.00279954	PR domain zinc finger protein 16;Isoform 2 of PR domain zinc finger protein 16;Isoform 3 of PR domain zinc finger protein 16	PRD16_MOUSE	2	-26.8514	0.731486
P30 / P09	A2A935;A2A935-2;A2A935-3	-0.654329	0.654329	0.00311259	Prdm16	0.00526101	PR domain zinc finger protein 16;Isoform 2 of PR domain zinc finger protein 16;Isoform 3 of PR domain zinc finger protein 16	PRD16_MOUSE	2	-36.4629	0.635371
P54 / P09	A2A935;A2A935-2;A2A935-3	-1.22958	1.22958	0.000461221	Prdm16	0.00062444	PR domain zinc finger protein 16;Isoform 2 of PR domain zinc finger protein 16;Isoform 3 of PR domain zinc finger protein 16	PRD16_MOUSE	2	-57.3558	0.426442
P30 / P15	A2A935;A2A935-2;A2A935-3	-0.20323	0.20323	0.0423739	Prdm16	0.106657	PR domain zinc finger protein 16;Isoform 2 of PR domain zinc finger protein 16;Isoform 3 of PR domain zinc finger protein 16	PRD16_MOUSE	2	-13.1396	0.868604
P54 / P15	A2A935;A2A935-2;A2A935-3	-0.778479	0.778479	0.00136513	Prdm16	0.00209416	PR domain zinc finger protein 16;Isoform 2 of PR domain zinc finger protein 16;Isoform 3 of PR domain zinc finger protein 16	PRD16_MOUSE	2	-41.7019	0.582981
P54 / P30	A2A935;A2A935-2;A2A935-3	-0.575249	0.575249	0.00712692	Prdm16	0.0134861	PR domain zinc finger protein 16;Isoform 2 of PR domain zinc finger protein 16;Isoform 3 of PR domain zinc finger protein 16	PRD16_MOUSE	2	-32.883	0.67117
P15 / P09	A2A9C3;A2A9C3-2	-0.706907	0.706907	0.0632891	Szt2	0.17241	Protein SZT2;Isoform 2 of Protein SZT2	SZT2_MOUSE	1	-38.7368	0.612632
P30 / P09	A2A9C3;A2A9C3-2	-0.131962	0.131962	0.159234	Szt2	0.524308	Protein SZT2;Isoform 2 of Protein SZT2	SZT2_MOUSE	1	-8.74107	0.912589
P54 / P09	A2A9C3;A2A9C3-2	-0.314857	0.314857	0.148616	Szt2	0.48267	Protein SZT2;Isoform 2 of Protein SZT2	SZT2_MOUSE	1	-19.6069	0.803931
P30 / P15	A2A9C3;A2A9C3-2	0.574945	0.574945	0.0504411	Szt2	0.131317	Protein SZT2;Isoform 2 of Protein SZT2	SZT2_MOUSE	1	48.9621	1.48962
P54 / P15	A2A9C3;A2A9C3-2	0.39205	0.39205	0.148254	Szt2	0.481139	Protein SZT2;Isoform 2 of Protein SZT2	SZT2_MOUSE	1	31.2257	1.31226
P54 / P30	A2A9C3;A2A9C3-2	-0.182895	0.182895	0.144531	Szt2	0.466172	Protein SZT2;Isoform 2 of Protein SZT2	SZT2_MOUSE	1	-11.9066	0.880934
P15 / P09	A2AAE1;A2AAE1-2;A2AAE1-3;A2AAE1-4;A2AAE1-6	-0.471579	0.471579	0.127633	Kiaa1109	0.400363	Uncharacterized protein KIAA1109;Isoform 2 of Uncharacterized protein KIAA1109;Isoform 3 of Uncharacterized protein KIAA1109;Isoform 4 of Uncharacterized protein KIAA1109;Isoform 6 of Uncharacterized protein KIAA1109	K1109_MOUSE	15	-27.8825	0.721175
P30 / P09	A2AAE1;A2AAE1-2;A2AAE1-3;A2AAE1-4;A2AAE1-6	-0.187738	0.187738	0.0384921	Kiaa1109	0.0951406	Uncharacterized protein KIAA1109;Isoform 2 of Uncharacterized protein KIAA1109;Isoform 3 of Uncharacterized protein KIAA1109;Isoform 4 of Uncharacterized protein KIAA1109;Isoform 6 of Uncharacterized protein KIAA1109	K1109_MOUSE	15	-12.2019	0.877981
P54 / P09	A2AAE1;A2AAE1-2;A2AAE1-3;A2AAE1-4;A2AAE1-6	-0.462787	0.462787	0.127775	Kiaa1109	0.400898	Uncharacterized protein KIAA1109;Isoform 2 of Uncharacterized protein KIAA1109;Isoform 3 of Uncharacterized protein KIAA1109;Isoform 4 of Uncharacterized protein KIAA1109;Isoform 6 of Uncharacterized protein KIAA1109	K1109_MOUSE	15	-27.4417	0.725583
P30 / P15	A2AAE1;A2AAE1-2;A2AAE1-3;A2AAE1-4;A2AAE1-6	0.283842	0.283842	0.0565425	Kiaa1109	0.150914	Uncharacterized protein KIAA1109;Isoform 2 of Uncharacterized protein KIAA1109;Isoform 3 of Uncharacterized protein KIAA1109;Isoform 4 of Uncharacterized protein KIAA1109;Isoform 6 of Uncharacterized protein KIAA1109	K1109_MOUSE	15	21.7433	1.21743
P54 / P15	A2AAE1;A2AAE1-2;A2AAE1-3;A2AAE1-4;A2AAE1-6	0.0087922	0.0087922	0.224205	Kiaa1109	0.803138	Uncharacterized protein KIAA1109;Isoform 2 of Uncharacterized protein KIAA1109;Isoform 3 of Uncharacterized protein KIAA1109;Isoform 4 of Uncharacterized protein KIAA1109;Isoform 6 of Uncharacterized protein KIAA1109	K1109_MOUSE	15	0.611289	1.00611
P54 / P30	A2AAE1;A2AAE1-2;A2AAE1-3;A2AAE1-4;A2AAE1-6	-0.27505	0.27505	0.00303407	Kiaa1109	0.00511126	Uncharacterized protein KIAA1109;Isoform 2 of Uncharacterized protein KIAA1109;Isoform 3 of Uncharacterized protein KIAA1109;Isoform 4 of Uncharacterized protein KIAA1109;Isoform 6 of Uncharacterized protein KIAA1109	K1109_MOUSE	15	-17.3578	0.826422
P15 / P09	A2AAY5	0.880398	0.880398	0.00863156	Sh3pxd2b	0.0167774	SH3 and PX domain-containing protein 2B	SPD2B_MOUSE	16	84.0883	1.84088
P30 / P09	A2AAY5	1.32053	1.32053	0.14354	Sh3pxd2b	0.462434	SH3 and PX domain-containing protein 2B	SPD2B_MOUSE	16	149.758	2.49758
P54 / P09	A2AAY5	1.8311	1.8311	0.0016289	Sh3pxd2b	0.00255064	SH3 and PX domain-containing protein 2B	SPD2B_MOUSE	16	255.808	3.55808
P30 / P15	A2AAY5	0.44013	0.44013	0.0596384	Sh3pxd2b	0.160647	SH3 and PX domain-containing protein 2B	SPD2B_MOUSE	16	35.6727	1.35673
P54 / P15	A2AAY5	0.9507	0.9507	0.00538467	Sh3pxd2b	0.00980978	SH3 and PX domain-containing protein 2B	SPD2B_MOUSE	16	93.2811	1.93281
P54 / P30	A2AAY5	0.51057	0.51057	0.044025	Sh3pxd2b	0.11142	SH3 and PX domain-containing protein 2B	SPD2B_MOUSE	16	42.4613	1.42461
P15 / P09	A2ACJ2	-2.01241	2.01241	1.82731e-05	Faap100	1.88553e-05	Fanconi anemia-associated protein of 100 kDa	FP100_MOUSE	10	-75.2142	0.247858
P15 / P09	A2ADY9	0.201703	0.201703	0.00370642	Ddi2	0.00640278	Protein DDI1 homolog 2	DDI2_MOUSE	9	15.0055	1.15006
P30 / P09	A2ADY9	0.561866	0.561866	2.56942e-05	Ddi2	2.72578e-05	Protein DDI1 homolog 2	DDI2_MOUSE	9	47.6177	1.47618
P54 / P09	A2ADY9	1.0702	1.0702	3.57264e-06	Ddi2	3.25288e-06	Protein DDI1 homolog 2	DDI2_MOUSE	9	109.972	2.09972
P30 / P15	A2ADY9	0.360163	0.360163	4.721e-05	Ddi2	5.24038e-05	Protein DDI1 homolog 2	DDI2_MOUSE	9	28.3571	1.28357
P54 / P15	A2ADY9	0.868493	0.868493	2.96189e-05	Ddi2	3.17573e-05	Protein DDI1 homolog 2	DDI2_MOUSE	9	82.5755	1.82575
P54 / P30	A2ADY9	0.50833	0.50833	0.00537393	Ddi2	0.00978713	Protein DDI1 homolog 2	DDI2_MOUSE	9	42.2403	1.4224
P15 / P09	A2AFR3;A2AFR3-2;A2AFR3-3	-1.02356	1.02356	1.24685e-05	Frmpd4	1.25256e-05	FERM and PDZ domain-containing protein 4;Isoform 2 of FERM and PDZ domain-containing protein 4;Isoform 3 of FERM and PDZ domain-containing protein 4	FRPD4_MOUSE	8	-50.8098	0.491902
P30 / P09	A2AFR3;A2AFR3-2;A2AFR3-3	-1.41057	1.41057	4.99132e-05	Frmpd4	5.56676e-05	FERM and PDZ domain-containing protein 4;Isoform 2 of FERM and PDZ domain-containing protein 4;Isoform 3 of FERM and PDZ domain-containing protein 4	FRPD4_MOUSE	8	-62.3837	0.376163
P54 / P09	A2AFR3;A2AFR3-2;A2AFR3-3	-0.637699	0.637699	0.000624666	Frmpd4	0.000873791	FERM and PDZ domain-containing protein 4;Isoform 2 of FERM and PDZ domain-containing protein 4;Isoform 3 of FERM and PDZ domain-containing protein 4	FRPD4_MOUSE	8	-35.7263	0.642737
P30 / P15	A2AFR3;A2AFR3-2;A2AFR3-3	-0.387013	0.387013	0.0472369	Frmpd4	0.121195	FERM and PDZ domain-containing protein 4;Isoform 2 of FERM and PDZ domain-containing protein 4;Isoform 3 of FERM and PDZ domain-containing protein 4	FRPD4_MOUSE	8	-23.5289	0.764711
P54 / P15	A2AFR3;A2AFR3-2;A2AFR3-3	0.385859	0.385859	0.199501	Frmpd4	0.69375	FERM and PDZ domain-containing protein 4;Isoform 2 of FERM and PDZ domain-containing protein 4;Isoform 3 of FERM and PDZ domain-containing protein 4	FRPD4_MOUSE	8	30.6637	1.30664
P54 / P30	A2AFR3;A2AFR3-2;A2AFR3-3	0.772872	0.772872	0.0776377	Frmpd4	0.220217	FERM and PDZ domain-containing protein 4;Isoform 2 of FERM and PDZ domain-containing protein 4;Isoform 3 of FERM and PDZ domain-containing protein 4	FRPD4_MOUSE	8	70.8668	1.70867
P15 / P09	A2AG50	0.0510274	0.0510274	0.00367923	Map7d2	0.00634821	MAP7 domain-containing protein 2	MA7D2_MOUSE	16	3.60024	1.036
P30 / P09	A2AG50	-0.286183	0.286183	0.0184742	Map7d2	0.0404587	MAP7 domain-containing protein 2	MA7D2_MOUSE	16	-17.9931	0.820069
P54 / P09	A2AG50	0.418914	0.418914	1.4166e-06	Map7d2	1.21205e-06	MAP7 domain-containing protein 2	MA7D2_MOUSE	16	33.6921	1.33692
P30 / P15	A2AG50	-0.337211	0.337211	0.0571578	Map7d2	0.152838	MAP7 domain-containing protein 2	MA7D2_MOUSE	16	-20.843	0.79157
P54 / P15	A2AG50	0.367886	0.367886	0.00356014	Map7d2	0.00611662	MAP7 domain-containing protein 2	MA7D2_MOUSE	16	29.0461	1.29046
P54 / P30	A2AG50	0.705097	0.705097	0.0568911	Map7d2	0.152034	MAP7 domain-containing protein 2	MA7D2_MOUSE	16	63.0254	1.63025
P15 / P09	A2AGL3;A2AGL3-2	-0.0870091	0.0870091	0.112195	Ryr3	0.341561	Ryanodine receptor 3;Isoform 2 of Ryanodine receptor 3	RYR3_MOUSE	2	-5.85275	0.941473
P30 / P09	A2AGL3;A2AGL3-2	-0.495285	0.495285	0.0028074	Ryr3	0.00468951	Ryanodine receptor 3;Isoform 2 of Ryanodine receptor 3	RYR3_MOUSE	2	-29.0579	0.709421
P54 / P09	A2AGL3;A2AGL3-2	-0.556273	0.556273	0.0108121	Ryr3	0.0217268	Ryanodine receptor 3;Isoform 2 of Ryanodine receptor 3	RYR3_MOUSE	2	-31.9943	0.680057
P30 / P15	A2AGL3;A2AGL3-2	-0.408276	0.408276	0.0281885	Ryr3	0.066233	Ryanodine receptor 3;Isoform 2 of Ryanodine receptor 3	RYR3_MOUSE	2	-24.6477	0.753523
P54 / P15	A2AGL3;A2AGL3-2	-0.469264	0.469264	0.0399825	Ryr3	0.0995713	Ryanodine receptor 3;Isoform 2 of Ryanodine receptor 3	RYR3_MOUSE	2	-27.7667	0.722333
P54 / P30	A2AGL3;A2AGL3-2	-0.060988	0.060988	0.109469	Ryr3	0.331519	Ryanodine receptor 3;Isoform 2 of Ryanodine receptor 3	RYR3_MOUSE	2	-4.13926	0.958607
P15 / P09	A2AGT5;A2AGT5-3	-0.456095	0.456095	4.47252e-21	Ckap5	8.62623e-22	Cytoskeleton-associated protein 5;Isoform 3 of Cytoskeleton-associated protein 5	CKAP5_MOUSE	93	-27.1044	0.728956
P30 / P09	A2AGT5;A2AGT5-3	-0.53354	0.53354	9.67244e-24	Ckap5	1.52414e-24	Cytoskeleton-associated protein 5;Isoform 3 of Cytoskeleton-associated protein 5	CKAP5_MOUSE	93	-30.9142	0.690858
P54 / P09	A2AGT5;A2AGT5-3	-0.585351	0.585351	4.79624e-28	Ckap5	5.70537e-29	Cytoskeleton-associated protein 5;Isoform 3 of Cytoskeleton-associated protein 5	CKAP5_MOUSE	93	-33.3513	0.666487
P30 / P15	A2AGT5;A2AGT5-3	-0.077444	0.077444	0.106135	Ckap5	0.319001	Cytoskeleton-associated protein 5;Isoform 3 of Cytoskeleton-associated protein 5	CKAP5_MOUSE	93	-5.22648	0.947735
P54 / P15	A2AGT5;A2AGT5-3	-0.129256	0.129256	0.00313161	Ckap5	0.00529603	Cytoskeleton-associated protein 5;Isoform 3 of Cytoskeleton-associated protein 5	CKAP5_MOUSE	93	-8.56971	0.914303
P54 / P30	A2AGT5;A2AGT5-3	-0.0518118	0.0518118	0.0703718	Ckap5	0.195785	Cytoskeleton-associated protein 5;Isoform 3 of Cytoskeleton-associated protein 5	CKAP5_MOUSE	93	-3.5276	0.964724
P15 / P09	A2AHC3	-0.0838132	0.0838132	1.49311e-08	Camsap1	9.60612e-09	Calmodulin-regulated spectrin-associated protein 1	CAMP1_MOUSE	42	-5.64396	0.94356
P30 / P09	A2AHC3	-0.524122	0.524122	3.03156e-22	Camsap1	5.28769e-23	Calmodulin-regulated spectrin-associated protein 1	CAMP1_MOUSE	42	-30.4618	0.695382
P54 / P09	A2AHC3	-0.365306	0.365306	6.71058e-15	Camsap1	2.17867e-15	Calmodulin-regulated spectrin-associated protein 1	CAMP1_MOUSE	42	-22.3696	0.776304
P30 / P15	A2AHC3	-0.440309	0.440309	9.83517e-09	Camsap1	6.18107e-09	Calmodulin-regulated spectrin-associated protein 1	CAMP1_MOUSE	42	-26.3023	0.736977
P54 / P15	A2AHC3	-0.281493	0.281493	1.79855e-06	Camsap1	1.56111e-06	Calmodulin-regulated spectrin-associated protein 1	CAMP1_MOUSE	42	-17.7261	0.822739
P54 / P30	A2AHC3	0.158815	0.158815	0.045833	Camsap1	0.11692	Calmodulin-regulated spectrin-associated protein 1	CAMP1_MOUSE	42	11.637	1.11637
P15 / P09	A2AHG0	-0.363984	0.363984	0.264781	Lzts3	0.996032	Leucine zipper putative tumor suppressor 3	LZTS3_MOUSE	15	-22.2984	0.777016
P30 / P09	A2AHG0	0.419453	0.419453	0.0266528	Lzts3	0.0621329	Leucine zipper putative tumor suppressor 3	LZTS3_MOUSE	15	33.7421	1.33742
P54 / P09	A2AHG0	0.547032	0.547032	0.0238383	Lzts3	0.0545253	Leucine zipper putative tumor suppressor 3	LZTS3_MOUSE	15	46.1077	1.46108
P30 / P15	A2AHG0	0.783438	0.783438	0.00447592	Lzts3	0.00794084	Leucine zipper putative tumor suppressor 3	LZTS3_MOUSE	15	72.1227	1.72123
P54 / P15	A2AHG0	0.911016	0.911016	0.00534613	Lzts3	0.00973098	Leucine zipper putative tumor suppressor 3	LZTS3_MOUSE	15	88.037	1.88037
P54 / P30	A2AHG0	0.127579	0.127579	0.107645	Lzts3	0.324317	Leucine zipper putative tumor suppressor 3	LZTS3_MOUSE	15	9.24587	1.09246
P15 / P09	A2AJ15	0.265451	0.265451	0.0362552	Man1b1	0.0887351	Endoplasmic reticulum mannosyl-oligosaccharide 1,2-alpha-mannosidase	MA1B1_MOUSE	5	20.2012	1.20201
P30 / P09	A2AJ15	-3.21871	3.21871	0.00161893	Man1b1	0.00253192	Endoplasmic reticulum mannosyl-oligosaccharide 1,2-alpha-mannosidase	MA1B1_MOUSE	5	-89.2584	0.107416
P54 / P09	A2AJ15	-4.6232	4.6232	0.0175386	Man1b1	0.0380639	Endoplasmic reticulum mannosyl-oligosaccharide 1,2-alpha-mannosidase	MA1B1_MOUSE	5	-95.9423	0.0405767
P30 / P15	A2AJ15	-3.48417	3.48417	0.239575	Man1b1	0.874122	Endoplasmic reticulum mannosyl-oligosaccharide 1,2-alpha-mannosidase	MA1B1_MOUSE	5	-91.0636	0.0893638
P54 / P15	A2AJ15	-4.88866	4.88866	0.0176243	Man1b1	0.0382835	Endoplasmic reticulum mannosyl-oligosaccharide 1,2-alpha-mannosidase	MA1B1_MOUSE	5	-96.6243	0.0337573
P54 / P30	A2AJ15	-1.40449	1.40449	0.0287007	Man1b1	0.0676139	Endoplasmic reticulum mannosyl-oligosaccharide 1,2-alpha-mannosidase	MA1B1_MOUSE	5	-62.2248	0.377752
P15 / P09	A2AJA9	1.47986	1.47986	7.87956e-13	Gm996	3.12618e-13	Uncharacterized protein C9orf172 homolog	CI172_MOUSE	31	178.922	2.78922
P30 / P09	A2AJA9	2.12219	2.12219	5.26535e-09	Gm996	3.1854e-09	Uncharacterized protein C9orf172 homolog	CI172_MOUSE	31	335.354	4.35354
P54 / P09	A2AJA9	2.66202	2.66202	4.48721e-17	Gm996	1.19354e-17	Uncharacterized protein C9orf172 homolog	CI172_MOUSE	31	532.917	6.32917
P30 / P15	A2AJA9	0.64233	0.64233	2.67387e-12	Gm996	1.11631e-12	Uncharacterized protein C9orf172 homolog	CI172_MOUSE	31	56.0848	1.56085
P54 / P15	A2AJA9	1.18216	1.18216	1.56981e-30	Gm996	1.6101e-31	Uncharacterized protein C9orf172 homolog	CI172_MOUSE	31	126.916	2.26916
P54 / P30	A2AJA9	0.539827	0.539827	1.22289e-05	Gm996	1.22625e-05	Uncharacterized protein C9orf172 homolog	CI172_MOUSE	31	45.3798	1.4538
P15 / P09	A2AJI0	-0.134637	0.134637	0.0623879	Map7d1	0.169526	MAP7 domain-containing protein 1	MA7D1_MOUSE	24	-8.91011	0.910899
P30 / P09	A2AJI0	-0.356725	0.356725	0.0556936	Map7d1	0.148132	MAP7 domain-containing protein 1	MA7D1_MOUSE	24	-21.9065	0.780935
P54 / P09	A2AJI0	-0.191387	0.191387	0.26329	Map7d1	0.988619	MAP7 domain-containing protein 1	MA7D1_MOUSE	24	-12.4237	0.875763
P30 / P15	A2AJI0	-0.222088	0.222088	0.183603	Map7d1	0.62561	MAP7 domain-containing protein 1	MA7D1_MOUSE	24	-14.2676	0.857324
P54 / P15	A2AJI0	-0.0567498	0.0567498	0.0524874	Map7d1	0.137655	MAP7 domain-containing protein 1	MA7D1_MOUSE	24	-3.85724	0.961428
P54 / P30	A2AJI0	0.165338	0.165338	0.0239588	Map7d1	0.0548422	MAP7 domain-containing protein 1	MA7D1_MOUSE	24	12.1429	1.12143
P15 / P09	A2AJT4	-0.592894	0.592894	0.0159723	Pnisr	0.034122	Arginine/serine-rich protein PNISR	PNISR_MOUSE	2	-33.6988	0.663012
P30 / P09	A2AJT4	-0.925887	0.925887	0.0570092	Pnisr	0.152414	Arginine/serine-rich protein PNISR	PNISR_MOUSE	2	-47.3643	0.526357
P54 / P09	A2AJT4	-0.876199	0.876199	0.0469691	Pnisr	0.120319	Arginine/serine-rich protein PNISR	PNISR_MOUSE	2	-45.5199	0.544801
P30 / P15	A2AJT4	-0.332993	0.332993	0.0775187	Pnisr	0.219835	Arginine/serine-rich protein PNISR	PNISR_MOUSE	2	-20.6112	0.793888
P54 / P15	A2AJT4	-0.283305	0.283305	0.0485802	Pnisr	0.125481	Arginine/serine-rich protein PNISR	PNISR_MOUSE	2	-17.8293	0.821707
P54 / P30	A2AJT4	0.0496881	0.0496881	0.169356	Pnisr	0.565691	Arginine/serine-rich protein PNISR	PNISR_MOUSE	2	3.50411	1.03504
P15 / P09	A2AKG8	0.360691	0.360691	0.162888	Focad	0.539176	Focadhesin	FOCAD_MOUSE	5	28.4041	1.28404
P30 / P09	A2AKG8	-0.00480396	0.00480396	0.0408401	Focad	0.102063	Focadhesin	FOCAD_MOUSE	5	-0.332431	0.996676
P54 / P09	A2AKG8	-0.0852228	0.0852228	0.178118	Focad	0.601632	Focadhesin	FOCAD_MOUSE	5	-5.73611	0.942639
P30 / P15	A2AKG8	-0.365495	0.365495	0.00693732	Focad	0.0130796	Focadhesin	FOCAD_MOUSE	5	-22.3798	0.776202
P54 / P15	A2AKG8	-0.445914	0.445914	0.0821294	Focad	0.235442	Focadhesin	FOCAD_MOUSE	5	-26.5881	0.734119
P54 / P30	A2AKG8	-0.0804188	0.0804188	0.202228	Focad	0.705781	Focadhesin	FOCAD_MOUSE	5	-5.4217	0.945783
P30 / P15	A2ALI5	0.398828	0.398828	0.0290168	Ajap1	0.0685084	Adherens junction-associated protein 1	AJAP1_MOUSE	2	31.8436	1.31844
P54 / P15	A2ALI5	0.82529	0.82529	0.0376964	Ajap1	0.092837	Adherens junction-associated protein 1	AJAP1_MOUSE	2	77.1891	1.77189
P54 / P30	A2ALI5	0.426462	0.426462	0.0840071	Ajap1	0.242019	Adherens junction-associated protein 1	AJAP1_MOUSE	2	34.3934	1.34393
P30 / P15	A2ALK8	0.826407	0.826407	0.00096637	Ptpn3	0.00141655	Tyrosine-protein phosphatase non-receptor type 3	PTN3_MOUSE	4	77.3264	1.77326
P54 / P15	A2ALK8	1.25084	1.25084	0.000711763	Ptpn3	0.00100973	Tyrosine-protein phosphatase non-receptor type 3	PTN3_MOUSE	4	137.979	2.37979
P54 / P30	A2ALK8	0.42443	0.42443	0.167595	Ptpn3	0.558522	Tyrosine-protein phosphatase non-receptor type 3	PTN3_MOUSE	4	34.2042	1.34204
P15 / P09	A2ALS5;A2ALS5-2;A2ALS5-3	0.395429	0.395429	2.01799e-09	Rap1gap	1.15919e-09	Rap1 GTPase-activating protein 1;Isoform 2 of Rap1 GTPase-activating protein 1;Isoform 3 of Rap1 GTPase-activating protein 1	RPGP1_MOUSE	30	31.5334	1.31533
P30 / P09	A2ALS5;A2ALS5-2;A2ALS5-3	0.356475	0.356475	1.51805e-08	Rap1gap	9.77355e-09	Rap1 GTPase-activating protein 1;Isoform 2 of Rap1 GTPase-activating protein 1;Isoform 3 of Rap1 GTPase-activating protein 1	RPGP1_MOUSE	30	28.0294	1.28029
P54 / P09	A2ALS5;A2ALS5-2;A2ALS5-3	0.494756	0.494756	1.94261e-14	Rap1gap	6.58073e-15	Rap1 GTPase-activating protein 1;Isoform 2 of Rap1 GTPase-activating protein 1;Isoform 3 of Rap1 GTPase-activating protein 1	RPGP1_MOUSE	30	40.9082	1.40908
P30 / P15	A2ALS5;A2ALS5-2;A2ALS5-3	-0.0389538	0.0389538	0.0018721	Rap1gap	0.00298172	Rap1 GTPase-activating protein 1;Isoform 2 of Rap1 GTPase-activating protein 1;Isoform 3 of Rap1 GTPase-activating protein 1	RPGP1_MOUSE	30	-2.66394	0.973361
P54 / P15	A2ALS5;A2ALS5-2;A2ALS5-3	0.0993265	0.0993265	1.43368e-08	Rap1gap	9.19583e-09	Rap1 GTPase-activating protein 1;Isoform 2 of Rap1 GTPase-activating protein 1;Isoform 3 of Rap1 GTPase-activating protein 1	RPGP1_MOUSE	30	7.12732	1.07127
P54 / P30	A2ALS5;A2ALS5-2;A2ALS5-3	0.13828	0.13828	0.000484256	Rap1gap	0.000658013	Rap1 GTPase-activating protein 1;Isoform 2 of Rap1 GTPase-activating protein 1;Isoform 3 of Rap1 GTPase-activating protein 1	RPGP1_MOUSE	30	10.0592	1.10059
P15 / P09	A2ALU4;A2ALU4-2	-0.438696	0.438696	0.0156739	Shroom2	0.0333865	Protein Shroom2;Isoform 2 of Protein Shroom2	SHRM2_MOUSE	25	-26.2199	0.737801
P30 / P09	A2ALU4;A2ALU4-2	-0.42194	0.42194	0.00139517	Shroom2	0.0021452	Protein Shroom2;Isoform 2 of Protein Shroom2	SHRM2_MOUSE	25	-25.358	0.74642
P54 / P09	A2ALU4;A2ALU4-2	-0.524966	0.524966	0.000389635	Shroom2	0.000519618	Protein Shroom2;Isoform 2 of Protein Shroom2	SHRM2_MOUSE	25	-30.5025	0.694975
P30 / P15	A2ALU4;A2ALU4-2	0.0167562	0.0167562	0.150357	Shroom2	0.489685	Protein Shroom2;Isoform 2 of Protein Shroom2	SHRM2_MOUSE	25	1.16823	1.01168
P54 / P15	A2ALU4;A2ALU4-2	-0.08627	0.08627	0.00092495	Shroom2	0.00134969	Protein Shroom2;Isoform 2 of Protein Shroom2	SHRM2_MOUSE	25	-5.8045	0.941955
P54 / P30	A2ALU4;A2ALU4-2	-0.103026	0.103026	0.000788022	Shroom2	0.00113029	Protein Shroom2;Isoform 2 of Protein Shroom2	SHRM2_MOUSE	25	-6.89221	0.931078
P15 / P09	A2AN08;A2AN08-3;A2AN08-5	-0.299699	0.299699	6.77253e-05	Ubr4	7.73416e-05	E3 ubiquitin-protein ligase UBR4;Isoform 3 of E3 ubiquitin-protein ligase UBR4;Isoform 5 of E3 ubiquitin-protein ligase UBR4	UBR4_MOUSE	124	-18.7578	0.812422
P30 / P09	A2AN08;A2AN08-3;A2AN08-5	-0.563997	0.563997	1.73817e-22	Ubr4	2.97796e-23	E3 ubiquitin-protein ligase UBR4;Isoform 3 of E3 ubiquitin-protein ligase UBR4;Isoform 5 of E3 ubiquitin-protein ligase UBR4	UBR4_MOUSE	124	-32.3574	0.676426
P54 / P09	A2AN08;A2AN08-3;A2AN08-5	-0.503278	0.503278	8.25677e-35	Ubr4	6.68982e-36	E3 ubiquitin-protein ligase UBR4;Isoform 3 of E3 ubiquitin-protein ligase UBR4;Isoform 5 of E3 ubiquitin-protein ligase UBR4	UBR4_MOUSE	124	-29.4498	0.705502
P30 / P15	A2AN08;A2AN08-3;A2AN08-5	-0.264298	0.264298	1.84423e-11	Ubr4	8.35038e-12	E3 ubiquitin-protein ligase UBR4;Isoform 3 of E3 ubiquitin-protein ligase UBR4;Isoform 5 of E3 ubiquitin-protein ligase UBR4	UBR4_MOUSE	124	-16.7396	0.832604
P54 / P15	A2AN08;A2AN08-3;A2AN08-5	-0.203579	0.203579	9.59349e-15	Ubr4	3.15443e-15	E3 ubiquitin-protein ligase UBR4;Isoform 3 of E3 ubiquitin-protein ligase UBR4;Isoform 5 of E3 ubiquitin-protein ligase UBR4	UBR4_MOUSE	124	-13.1606	0.868394
P54 / P30	A2AN08;A2AN08-3;A2AN08-5	0.0607189	0.0607189	0.121839	Ubr4	0.378136	E3 ubiquitin-protein ligase UBR4;Isoform 3 of E3 ubiquitin-protein ligase UBR4;Isoform 5 of E3 ubiquitin-protein ligase UBR4	UBR4_MOUSE	124	4.29854	1.04299
P15 / P09	A2ANU3	-0.048426	0.048426	0.180634	Syndig1	0.612387	Synapse differentiation-inducing gene protein 1	SYNG1_MOUSE	4	-3.30092	0.966991
P30 / P09	A2ANU3	-0.0397932	0.0397932	0.0714559	Syndig1	0.199358	Synapse differentiation-inducing gene protein 1	SYNG1_MOUSE	4	-2.72056	0.972794
P54 / P09	A2ANU3	-0.202624	0.202624	0.191826	Syndig1	0.660768	Synapse differentiation-inducing gene protein 1	SYNG1_MOUSE	4	-13.1031	0.868969
P30 / P15	A2ANU3	0.00863281	0.00863281	0.146989	Syndig1	0.475999	Synapse differentiation-inducing gene protein 1	SYNG1_MOUSE	4	0.600174	1.006
P54 / P15	A2ANU3	-0.154198	0.154198	0.201806	Syndig1	0.704055	Synapse differentiation-inducing gene protein 1	SYNG1_MOUSE	4	-10.1368	0.898632
P54 / P30	A2ANU3	-0.162831	0.162831	0.264124	Syndig1	0.993083	Synapse differentiation-inducing gene protein 1	SYNG1_MOUSE	4	-10.6729	0.893271
P15 / P09	A2AP18;A2AP18-2;A2AP18-3;A2AP18-4	0.382369	0.382369	0.0777674	Plch2	0.220692	1-phosphatidylinositol 4,5-bisphosphate phosphodiesterase eta-2;Isoform 2 of 1-phosphatidylinositol 4,5-bisphosphate phosphodiesterase eta-2;Isoform 3 of 1-phosphatidylinositol 4,5-bisphosphate phosphodiesterase eta-2;Isoform 4 of 1-phosphatidylinositol 4,5-bisphosphate phosphodiesterase eta-2	PLCH2_MOUSE	11	30.3481	1.30348
P30 / P09	A2AP18;A2AP18-2;A2AP18-3;A2AP18-4	0.388385	0.388385	0.0441636	Plch2	0.111824	1-phosphatidylinositol 4,5-bisphosphate phosphodiesterase eta-2;Isoform 2 of 1-phosphatidylinositol 4,5-bisphosphate phosphodiesterase eta-2;Isoform 3 of 1-phosphatidylinositol 4,5-bisphosphate phosphodiesterase eta-2;Isoform 4 of 1-phosphatidylinositol 4,5-bisphosphate phosphodiesterase eta-2	PLCH2_MOUSE	11	30.8927	1.30893
P54 / P09	A2AP18;A2AP18-2;A2AP18-3;A2AP18-4	1.10516	1.10516	0.0202013	Plch2	0.0449101	1-phosphatidylinositol 4,5-bisphosphate phosphodiesterase eta-2;Isoform 2 of 1-phosphatidylinositol 4,5-bisphosphate phosphodiesterase eta-2;Isoform 3 of 1-phosphatidylinositol 4,5-bisphosphate phosphodiesterase eta-2;Isoform 4 of 1-phosphatidylinositol 4,5-bisphosphate phosphodiesterase eta-2	PLCH2_MOUSE	11	115.122	2.15122
P30 / P15	A2AP18;A2AP18-2;A2AP18-3;A2AP18-4	0.0060156	0.0060156	0.0534794	Plch2	0.140832	1-phosphatidylinositol 4,5-bisphosphate phosphodiesterase eta-2;Isoform 2 of 1-phosphatidylinositol 4,5-bisphosphate phosphodiesterase eta-2;Isoform 3 of 1-phosphatidylinositol 4,5-bisphosphate phosphodiesterase eta-2;Isoform 4 of 1-phosphatidylinositol 4,5-bisphosphate phosphodiesterase eta-2	PLCH2_MOUSE	11	0.41784	1.00418
P54 / P15	A2AP18;A2AP18-2;A2AP18-3;A2AP18-4	0.722787	0.722787	0.000531593	Plch2	0.000729828	1-phosphatidylinositol 4,5-bisphosphate phosphodiesterase eta-2;Isoform 2 of 1-phosphatidylinositol 4,5-bisphosphate phosphodiesterase eta-2;Isoform 3 of 1-phosphatidylinositol 4,5-bisphosphate phosphodiesterase eta-2;Isoform 4 of 1-phosphatidylinositol 4,5-bisphosphate phosphodiesterase eta-2	PLCH2_MOUSE	11	65.0368	1.65037
P54 / P30	A2AP18;A2AP18-2;A2AP18-3;A2AP18-4	0.716772	0.716772	0.0153838	Plch2	0.0326717	1-phosphatidylinositol 4,5-bisphosphate phosphodiesterase eta-2;Isoform 2 of 1-phosphatidylinositol 4,5-bisphosphate phosphodiesterase eta-2;Isoform 3 of 1-phosphatidylinositol 4,5-bisphosphate phosphodiesterase eta-2;Isoform 4 of 1-phosphatidylinositol 4,5-bisphosphate phosphodiesterase eta-2	PLCH2_MOUSE	11	64.35	1.6435
P15 / P09	A2APF3;A2APF3-2;Q61164	-0.687164	0.687164	0.0929421	Ctcfl;Ctcfl;Ctcf	0.27235	Transcriptional repressor CTCFL;Isoform 2 of Transcriptional repressor CTCFL;Transcriptional repressor CTCF	CTCFL_MOUSE;CTCFL_MOUSE;CTCF_MOUSE	1	-37.8926	0.621074
P30 / P09	A2APF3;A2APF3-2;Q61164	-0.952621	0.952621	0.00721227	Ctcfl;Ctcfl;Ctcf	0.0136724	Transcriptional repressor CTCFL;Isoform 2 of Transcriptional repressor CTCFL;Transcriptional repressor CTCF	CTCFL_MOUSE;CTCFL_MOUSE;CTCF_MOUSE	1	-48.3307	0.516693
P15 / P09	A2APV2-3	-0.226301	0.226301	0.25508	Fmnl2	0.948177	Isoform 3 of Formin-like protein 2	FMNL2_MOUSE	23	-14.5176	0.854824
P30 / P09	A2APV2-3	-0.365167	0.365167	0.0445751	Fmnl2	0.113083	Isoform 3 of Formin-like protein 2	FMNL2_MOUSE	23	-22.3621	0.776379
P54 / P09	A2APV2-3	-0.400667	0.400667	0.128487	Fmnl2	0.403748	Isoform 3 of Formin-like protein 2	FMNL2_MOUSE	23	-24.2492	0.757508
P30 / P15	A2APV2-3	-0.138866	0.138866	0.0291233	Fmnl2	0.0687899	Isoform 3 of Formin-like protein 2	FMNL2_MOUSE	23	-9.17674	0.908233
P54 / P15	A2APV2-3	-0.174366	0.174366	0.136319	Fmnl2	0.434248	Isoform 3 of Formin-like protein 2	FMNL2_MOUSE	23	-11.3843	0.886157
P54 / P30	A2APV2-3	-0.0354996	0.0354996	0.122083	Fmnl2	0.379036	Isoform 3 of Formin-like protein 2	FMNL2_MOUSE	23	-2.43062	0.975694
P15 / P09	A2APY7	0.606774	0.606774	0.0185982	Ndufaf5	0.0407835	NADH dehydrogenase [ubiquinone] 1 alpha subcomplex assembly factor 5	NDUF5_MOUSE	6	52.285	1.52285
P30 / P09	A2APY7	1.03132	1.03132	0.00325268	Ndufaf5	0.00552427	NADH dehydrogenase [ubiquinone] 1 alpha subcomplex assembly factor 5	NDUF5_MOUSE	6	104.389	2.04389
P54 / P09	A2APY7	1.17122	1.17122	0.000757891	Ndufaf5	0.00108168	NADH dehydrogenase [ubiquinone] 1 alpha subcomplex assembly factor 5	NDUF5_MOUSE	6	125.202	2.25202
P30 / P15	A2APY7	0.424544	0.424544	0.165204	Ndufaf5	0.548377	NADH dehydrogenase [ubiquinone] 1 alpha subcomplex assembly factor 5	NDUF5_MOUSE	6	34.2148	1.34215
P54 / P15	A2APY7	0.564446	0.564446	0.0194654	Ndufaf5	0.0430197	NADH dehydrogenase [ubiquinone] 1 alpha subcomplex assembly factor 5	NDUF5_MOUSE	6	47.8819	1.47882
P54 / P30	A2APY7	0.139902	0.139902	0.10173	Ndufaf5	0.303278	NADH dehydrogenase [ubiquinone] 1 alpha subcomplex assembly factor 5	NDUF5_MOUSE	6	10.183	1.10183
P15 / P09	A2AQ19	-0.965053	0.965053	0.000311718	Rtf1	0.00040742	RNA polymerase-associated protein RTF1 homolog	RTF1_MOUSE	8	-48.7741	0.512259
P30 / P09	A2AQ19	-2.21238	2.21238	0.0274192	Rtf1	0.0641678	RNA polymerase-associated protein RTF1 homolog	RTF1_MOUSE	8	-78.4222	0.215778
P54 / P09	A2AQ19	-2.97364	2.97364	0.0426422	Rtf1	0.107422	RNA polymerase-associated protein RTF1 homolog	RTF1_MOUSE	8	-87.2695	0.127305
P30 / P15	A2AQ19	-1.24733	1.24733	0.206242	Rtf1	0.723679	RNA polymerase-associated protein RTF1 homolog	RTF1_MOUSE	8	-57.8773	0.421227
P15 / P09	A2AQ25	0.490209	0.490209	6.81878e-18	Skt	1.7004e-18	Sickle tail protein	SKT_MOUSE	41	40.4649	1.40465
P30 / P09	A2AQ25	0.883086	0.883086	6.52471e-18	Skt	1.62482e-18	Sickle tail protein	SKT_MOUSE	41	84.4316	1.84432
P54 / P09	A2AQ25	1.45049	1.45049	5.39539e-21	Skt	1.0468e-21	Sickle tail protein	SKT_MOUSE	41	173.301	2.73301
P30 / P15	A2AQ25	0.392877	0.392877	3.20316e-10	Skt	1.66656e-10	Sickle tail protein	SKT_MOUSE	41	31.3009	1.31301
P54 / P15	A2AQ25	0.96028	0.96028	3.04126e-21	Skt	5.7786e-22	Sickle tail protein	SKT_MOUSE	41	94.5688	1.94569
P54 / P30	A2AQ25	0.567404	0.567404	6.63106e-07	Skt	5.3886e-07	Sickle tail protein	SKT_MOUSE	41	48.1854	1.48185
P15 / P09	A2AR02	-0.802382	0.802382	0.0103916	Ppig	0.0207618	Peptidyl-prolyl cis-trans isomerase G	PPIG_MOUSE	3	-42.6598	0.573402
P30 / P09	A2AR02	-1.31487	1.31487	0.0192526	Ppig	0.0424569	Peptidyl-prolyl cis-trans isomerase G	PPIG_MOUSE	3	-59.8038	0.401962
P54 / P09	A2AR02	-1.61226	1.61226	0.00776861	Ppig	0.0148837	Peptidyl-prolyl cis-trans isomerase G	PPIG_MOUSE	3	-67.2913	0.327087
P30 / P15	A2AR02	-0.512487	0.512487	0.226979	Ppig	0.816015	Peptidyl-prolyl cis-trans isomerase G	PPIG_MOUSE	3	-29.8987	0.701013
P54 / P15	A2AR02	-0.809873	0.809873	0.0139538	Ppig	0.0291725	Peptidyl-prolyl cis-trans isomerase G	PPIG_MOUSE	3	-42.9568	0.570432
P54 / P30	A2AR02	-0.297387	0.297387	0.0615669	Ppig	0.166829	Peptidyl-prolyl cis-trans isomerase G	PPIG_MOUSE	3	-18.6275	0.813725
P15 / P09	A2AR50;A2AR50-3	-0.263257	0.263257	0.0183895	Ralgps1	0.0402351	Ras-specific guanine nucleotide-releasing factor RalGPS1;Isoform 3 of Ras-specific guanine nucleotide-releasing factor RalGPS1	RGPS1_MOUSE	6	-16.6795	0.833205
P30 / P09	A2AR50;A2AR50-3	-1.54474	1.54474	0.00122213	Ralgps1	0.00185042	Ras-specific guanine nucleotide-releasing factor RalGPS1;Isoform 3 of Ras-specific guanine nucleotide-releasing factor RalGPS1	RGPS1_MOUSE	6	-65.7243	0.342757
P54 / P09	A2AR50;A2AR50-3	-1.67577	1.67577	0.0010004	Ralgps1	0.00147274	Ras-specific guanine nucleotide-releasing factor RalGPS1;Isoform 3 of Ras-specific guanine nucleotide-releasing factor RalGPS1	RGPS1_MOUSE	6	-68.7001	0.312999
P30 / P15	A2AR50;A2AR50-3	-1.28148	1.28148	0.00245604	Ralgps1	0.00404236	Ras-specific guanine nucleotide-releasing factor RalGPS1;Isoform 3 of Ras-specific guanine nucleotide-releasing factor RalGPS1	RGPS1_MOUSE	6	-58.8628	0.411372
P54 / P15	A2AR50;A2AR50-3	-1.41251	1.41251	0.000580527	Ralgps1	0.000805859	Ras-specific guanine nucleotide-releasing factor RalGPS1;Isoform 3 of Ras-specific guanine nucleotide-releasing factor RalGPS1	RGPS1_MOUSE	6	-62.4343	0.375657
P54 / P30	A2AR50;A2AR50-3	-0.131031	0.131031	0.0361544	Ralgps1	0.088432	Ras-specific guanine nucleotide-releasing factor RalGPS1;Isoform 3 of Ras-specific guanine nucleotide-releasing factor RalGPS1	RGPS1_MOUSE	6	-8.68212	0.913179
P30 / P09	A2ARP1;A2ARP1-2;A2ARP1-3	2.49577	2.49577	0.0199272	Ppip5k1	0.0441979	Inositol hexakisphosphate and diphosphoinositol-pentakisphosphate kinase 1;Isoform 2 of Inositol hexakisphosphate and diphosphoinositol-pentakisphosphate kinase 1;Isoform 3 of Inositol hexakisphosphate and diphosphoinositol-pentakisphosphate kinase 1	VIP1_MOUSE	9	464.03	5.6403
P54 / P09	A2ARP1;A2ARP1-2;A2ARP1-3	2.89357	2.89357	0.00738014	Ppip5k1	0.0140345	Inositol hexakisphosphate and diphosphoinositol-pentakisphosphate kinase 1;Isoform 2 of Inositol hexakisphosphate and diphosphoinositol-pentakisphosphate kinase 1;Isoform 3 of Inositol hexakisphosphate and diphosphoinositol-pentakisphosphate kinase 1	VIP1_MOUSE	9	643.106	7.43106
P30 / P15	A2ARP1;A2ARP1-2;A2ARP1-3	0.979005	0.979005	0.247594	Ppip5k1	0.911837	Inositol hexakisphosphate and diphosphoinositol-pentakisphosphate kinase 1;Isoform 2 of Inositol hexakisphosphate and diphosphoinositol-pentakisphosphate kinase 1;Isoform 3 of Inositol hexakisphosphate and diphosphoinositol-pentakisphosphate kinase 1	VIP1_MOUSE	9	97.1105	1.97111
P54 / P15	A2ARP1;A2ARP1-2;A2ARP1-3	1.3768	1.3768	0.0111938	Ppip5k1	0.0226185	Inositol hexakisphosphate and diphosphoinositol-pentakisphosphate kinase 1;Isoform 2 of Inositol hexakisphosphate and diphosphoinositol-pentakisphosphate kinase 1;Isoform 3 of Inositol hexakisphosphate and diphosphoinositol-pentakisphosphate kinase 1	VIP1_MOUSE	9	159.692	2.59692
P54 / P30	A2ARP1;A2ARP1-2;A2ARP1-3	0.397795	0.397795	0.0188696	Ppip5k1	0.0414916	Inositol hexakisphosphate and diphosphoinositol-pentakisphosphate kinase 1;Isoform 2 of Inositol hexakisphosphate and diphosphoinositol-pentakisphosphate kinase 1;Isoform 3 of Inositol hexakisphosphate and diphosphoinositol-pentakisphosphate kinase 1	VIP1_MOUSE	9	31.7493	1.31749
P15 / P09	A2ASQ1;A2ASQ1-2;A2ASQ1-3	-0.0815278	0.0815278	0.000226625	Agrn	0.000287242	Agrin;Isoform 2 of Agrin;Isoform 3 of Agrin	AGRIN_MOUSE	22	-5.49437	0.945056
P30 / P09	A2ASQ1;A2ASQ1-2;A2ASQ1-3	-0.208298	0.208298	0.000758519	Agrn	0.00108293	Agrin;Isoform 2 of Agrin;Isoform 3 of Agrin	AGRIN_MOUSE	22	-13.4442	0.865558
P54 / P09	A2ASQ1;A2ASQ1-2;A2ASQ1-3	0.230788	0.230788	0.224282	Agrn	0.803518	Agrin;Isoform 2 of Agrin;Isoform 3 of Agrin	AGRIN_MOUSE	22	17.3476	1.17348
P30 / P15	A2ASQ1;A2ASQ1-2;A2ASQ1-3	-0.12677	0.12677	0.204816	Agrn	0.717476	Agrin;Isoform 2 of Agrin;Isoform 3 of Agrin	AGRIN_MOUSE	22	-8.41202	0.91588
P54 / P15	A2ASQ1;A2ASQ1-2;A2ASQ1-3	0.312316	0.312316	0.0070012	Agrn	0.0132145	Agrin;Isoform 2 of Agrin;Isoform 3 of Agrin	AGRIN_MOUSE	22	24.17	1.2417
P54 / P30	A2ASQ1;A2ASQ1-2;A2ASQ1-3	0.439086	0.439086	0.0101082	Agrn	0.0201134	Agrin;Isoform 2 of Agrin;Isoform 3 of Agrin	AGRIN_MOUSE	22	35.5745	1.35575
P15 / P09	A2ASZ8-4;A2ASZ8-5	0.465644	0.465644	0.000187824	Slc25a25	0.000234145	Isoform 4 of Calcium-binding mitochondrial carrier protein SCaMC-2;Isoform 5 of Calcium-binding mitochondrial carrier protein SCaMC-2	SCMC2_MOUSE	16	38.0934	1.38093
P30 / P09	A2ASZ8-4;A2ASZ8-5	1.00633	1.00633	2.12801e-11	Slc25a25	9.70602e-12	Isoform 4 of Calcium-binding mitochondrial carrier protein SCaMC-2;Isoform 5 of Calcium-binding mitochondrial carrier protein SCaMC-2	SCMC2_MOUSE	16	100.88	2.0088
P54 / P09	A2ASZ8-4;A2ASZ8-5	1.30655	1.30655	1.94099e-14	Slc25a25	6.57304e-15	Isoform 4 of Calcium-binding mitochondrial carrier protein SCaMC-2;Isoform 5 of Calcium-binding mitochondrial carrier protein SCaMC-2	SCMC2_MOUSE	16	147.349	2.47349
P30 / P15	A2ASZ8-4;A2ASZ8-5	0.540687	0.540687	6.7301e-08	Slc25a25	4.72249e-08	Isoform 4 of Calcium-binding mitochondrial carrier protein SCaMC-2;Isoform 5 of Calcium-binding mitochondrial carrier protein SCaMC-2	SCMC2_MOUSE	16	45.4666	1.45467
P54 / P15	A2ASZ8-4;A2ASZ8-5	0.840901	0.840901	2.87273e-11	Slc25a25	1.32904e-11	Isoform 4 of Calcium-binding mitochondrial carrier protein SCaMC-2;Isoform 5 of Calcium-binding mitochondrial carrier protein SCaMC-2	SCMC2_MOUSE	16	79.1169	1.79117
P54 / P30	A2ASZ8-4;A2ASZ8-5	0.300214	0.300214	0.0845844	Slc25a25	0.243905	Isoform 4 of Calcium-binding mitochondrial carrier protein SCaMC-2;Isoform 5 of Calcium-binding mitochondrial carrier protein SCaMC-2	SCMC2_MOUSE	16	23.1327	1.23133
P15 / P09	A2AWA9	-0.0720929	0.0720929	0.0444236	Rabgap1	0.112607	Rab GTPase-activating protein 1	RBGP1_MOUSE	29	-4.8743	0.951257
P30 / P09	A2AWA9	-0.577843	0.577843	1.65329e-10	Rabgap1	8.3176e-11	Rab GTPase-activating protein 1	RBGP1_MOUSE	29	-33.0036	0.669964
P54 / P09	A2AWA9	-0.285172	0.285172	0.00421296	Rabgap1	0.00740141	Rab GTPase-activating protein 1	RBGP1_MOUSE	29	-17.9356	0.820644
P30 / P15	A2AWA9	-0.505751	0.505751	7.16292e-05	Rabgap1	8.21856e-05	Rab GTPase-activating protein 1	RBGP1_MOUSE	29	-29.5706	0.704294
P54 / P15	A2AWA9	-0.213079	0.213079	0.00514114	Rabgap1	0.00930365	Rab GTPase-activating protein 1	RBGP1_MOUSE	29	-13.7306	0.862694
P54 / P30	A2AWA9	0.292671	0.292671	0.120377	Rabgap1	0.372555	Rab GTPase-activating protein 1	RBGP1_MOUSE	29	22.4906	1.22491
P15 / P09	A2BDX3	-0.871554	0.871554	0.0482931	Mocs3	0.124562	Adenylyltransferase and sulfurtransferase MOCS3	MOCS3_MOUSE	10	-45.3442	0.546558
P30 / P09	A2BDX3	-1.04413	1.04413	0.00579894	Mocs3	0.0106662	Adenylyltransferase and sulfurtransferase MOCS3	MOCS3_MOUSE	10	-51.5062	0.484938
P54 / P09	A2BDX3	-0.825614	0.825614	0.00517445	Mocs3	0.00936988	Adenylyltransferase and sulfurtransferase MOCS3	MOCS3_MOUSE	10	-43.5758	0.564242
P30 / P15	A2BDX3	-0.172575	0.172575	0.0520004	Mocs3	0.136139	Adenylyltransferase and sulfurtransferase MOCS3	MOCS3_MOUSE	10	-11.2743	0.887257
P54 / P15	A2BDX3	0.04594	0.04594	0.097695	Mocs3	0.288875	Adenylyltransferase and sulfurtransferase MOCS3	MOCS3_MOUSE	10	3.23556	1.03236
P54 / P30	A2BDX3	0.218515	0.218515	0.15236	Mocs3	0.497291	Adenylyltransferase and sulfurtransferase MOCS3	MOCS3_MOUSE	10	16.3536	1.16354
P15 / P09	A2BE28;A2BE28-2	-0.853334	0.853334	0.000420925	Las1l	0.000565446	Ribosomal biogenesis protein LAS1L;Isoform 2 of Ribosomal biogenesis protein LAS1L	LAS1L_MOUSE	10	-44.6496	0.553504
P30 / P09	A2BE28;A2BE28-2	-2.07432	2.07432	0.0042577	Las1l	0.00749366	Ribosomal biogenesis protein LAS1L;Isoform 2 of Ribosomal biogenesis protein LAS1L	LAS1L_MOUSE	10	-76.2552	0.237448
P54 / P09	A2BE28;A2BE28-2	-3.86249	3.86249	0.0225147	Las1l	0.0509613	Ribosomal biogenesis protein LAS1L;Isoform 2 of Ribosomal biogenesis protein LAS1L	LAS1L_MOUSE	10	-93.125	0.0687504
P30 / P15	A2BE28;A2BE28-2	-1.22098	1.22098	0.054719	Las1l	0.144931	Ribosomal biogenesis protein LAS1L;Isoform 2 of Ribosomal biogenesis protein LAS1L	LAS1L_MOUSE	10	-57.101	0.42899
P54 / P15	A2BE28;A2BE28-2	-3.00915	3.00915	0.130841	Las1l	0.412495	Ribosomal biogenesis protein LAS1L;Isoform 2 of Ribosomal biogenesis protein LAS1L	LAS1L_MOUSE	10	-87.5791	0.124209
P54 / P30	A2BE28;A2BE28-2	-1.78817	1.78817	0.193584	Las1l	0.66826	Ribosomal biogenesis protein LAS1L;Isoform 2 of Ribosomal biogenesis protein LAS1L	LAS1L_MOUSE	10	-71.0461	0.289539
P15 / P09	A2BH40;A2BH40-3	-0.829311	0.829311	1.42848e-10	Arid1a	7.13587e-11	AT-rich interactive domain-containing protein 1A;Isoform 3 of AT-rich interactive domain-containing protein 1A	ARI1A_MOUSE	19	-43.7202	0.562798
P30 / P09	A2BH40;A2BH40-3	-1.20349	1.20349	1.49848e-07	Arid1a	1.10179e-07	AT-rich interactive domain-containing protein 1A;Isoform 3 of AT-rich interactive domain-containing protein 1A	ARI1A_MOUSE	19	-56.5775	0.434225
P54 / P09	A2BH40;A2BH40-3	-1.49711	1.49711	3.04307e-07	Arid1a	2.3456e-07	AT-rich interactive domain-containing protein 1A;Isoform 3 of AT-rich interactive domain-containing protein 1A	ARI1A_MOUSE	19	-64.5737	0.354263
P30 / P15	A2BH40;A2BH40-3	-0.374175	0.374175	0.0150069	Arid1a	0.0317266	AT-rich interactive domain-containing protein 1A;Isoform 3 of AT-rich interactive domain-containing protein 1A	ARI1A_MOUSE	19	-22.8453	0.771547
P54 / P15	A2BH40;A2BH40-3	-0.667797	0.667797	0.000581475	Arid1a	0.000807375	AT-rich interactive domain-containing protein 1A;Isoform 3 of AT-rich interactive domain-containing protein 1A	ARI1A_MOUSE	19	-37.0533	0.629467
P54 / P30	A2BH40;A2BH40-3	-0.293622	0.293622	0.0693354	Arid1a	0.192194	AT-rich interactive domain-containing protein 1A;Isoform 3 of AT-rich interactive domain-containing protein 1A	ARI1A_MOUSE	19	-18.4149	0.815851
P15 / P09	A2CG49	0.42979	0.42979	5.80644e-15	Kalrn	1.87515e-15	Kalirin	KALRN_MOUSE	89	34.7038	1.34704
P30 / P09	A2CG49	0.567552	0.567552	5.31216e-26	Kalrn	7.16526e-27	Kalirin	KALRN_MOUSE	89	48.2007	1.48201
P54 / P09	A2CG49	0.491216	0.491216	3.98249e-12	Kalrn	1.68866e-12	Kalirin	KALRN_MOUSE	89	40.5629	1.40563
P30 / P15	A2CG49	0.137762	0.137762	0.00134655	Kalrn	0.00206304	Kalirin	KALRN_MOUSE	89	10.0197	1.1002
P54 / P15	A2CG49	0.0614256	0.0614256	0.195931	Kalrn	0.678551	Kalirin	KALRN_MOUSE	89	4.34964	1.0435
P54 / P30	A2CG49	-0.076336	0.076336	2.0706e-11	Kalrn	9.42996e-12	Kalirin	KALRN_MOUSE	89	-5.15366	0.948463
P30 / P15	A2CG49-5	1.23714	1.23714	0.0117585	Kalrn	0.0239564	Isoform 5 of Kalirin	KALRN_MOUSE	2	135.73	2.3573
P54 / P15	A2CG49-5	1.10086	1.10086	0.0199771	Kalrn	0.0443314	Isoform 5 of Kalirin	KALRN_MOUSE	2	114.482	2.14482
P54 / P30	A2CG49-5	-0.136278	0.136278	0.137453	Kalrn	0.438682	Isoform 5 of Kalirin	KALRN_MOUSE	2	-9.01367	0.909863
P15 / P09	A2RSJ4	0.613445	0.613445	4.38378e-10	Uhrf1bp1l	2.32452e-10	UHRF1-binding protein 1-like	UH1BL_MOUSE	22	52.9908	1.52991
P30 / P09	A2RSJ4	0.567536	0.567536	9.66333e-09	Uhrf1bp1l	6.06201e-09	UHRF1-binding protein 1-like	UH1BL_MOUSE	22	48.1991	1.48199
P54 / P09	A2RSJ4	0.510667	0.510667	4.0854e-10	Uhrf1bp1l	2.15273e-10	UHRF1-binding protein 1-like	UH1BL_MOUSE	22	42.4709	1.42471
P30 / P15	A2RSJ4	-0.0459089	0.0459089	0.218175	Uhrf1bp1l	0.77634	UHRF1-binding protein 1-like	UH1BL_MOUSE	22	-3.13206	0.968679
P54 / P15	A2RSJ4	-0.102778	0.102778	0.108923	Uhrf1bp1l	0.329265	UHRF1-binding protein 1-like	UH1BL_MOUSE	22	-6.87619	0.931238
P54 / P30	A2RSJ4	-0.0568691	0.0568691	0.0897258	Uhrf1bp1l	0.261383	UHRF1-binding protein 1-like	UH1BL_MOUSE	22	-3.86519	0.961348
P15 / P09	A2RSQ0	0.400761	0.400761	0.0976664	Dennd5b	0.288768	DENN domain-containing protein 5B	DEN5B_MOUSE	13	32.0204	1.3202
P30 / P09	A2RSQ0	0.407885	0.407885	0.106345	Dennd5b	0.319742	DENN domain-containing protein 5B	DEN5B_MOUSE	13	32.6739	1.32674
P54 / P09	A2RSQ0	0.272844	0.272844	0.196569	Dennd5b	0.681278	DENN domain-containing protein 5B	DEN5B_MOUSE	13	20.8187	1.20819
P30 / P15	A2RSQ0	0.00712313	0.00712313	0.159897	Dennd5b	0.527209	DENN domain-containing protein 5B	DEN5B_MOUSE	13	0.494959	1.00495
P54 / P15	A2RSQ0	-0.127918	0.127918	0.222393	Dennd5b	0.795196	DENN domain-containing protein 5B	DEN5B_MOUSE	13	-8.48486	0.915151
P54 / P30	A2RSQ0	-0.135041	0.135041	0.245273	Dennd5b	0.901013	DENN domain-containing protein 5B	DEN5B_MOUSE	13	-8.93559	0.910644
P15 / P09	A2RSY6;A2RSY6-2	-1.47932	1.47932	0.0327053	Trmt1l	0.0787273	TRMT1-like protein;Isoform 2 of TRMT1-like protein	TRM1L_MOUSE	3	-64.1341	0.358659
P30 / P09	A2RSY6;A2RSY6-2	-0.686712	0.686712	0.0234406	Trmt1l	0.0534707	TRMT1-like protein;Isoform 2 of TRMT1-like protein	TRM1L_MOUSE	3	-37.8732	0.621268
P30 / P15	A2RSY6;A2RSY6-2	0.792604	0.792604	0.0931156	Trmt1l	0.272902	TRMT1-like protein;Isoform 2 of TRMT1-like protein	TRM1L_MOUSE	3	73.2198	1.7322
P15 / P09	A2RT62	0.727454	0.727454	1.37845e-13	Fbxl16	5.10085e-14	F-box/LRR-repeat protein 16	FXL16_MOUSE	20	65.5714	1.65571
P30 / P09	A2RT62	1.11127	1.11127	5.67356e-09	Fbxl16	3.44796e-09	F-box/LRR-repeat protein 16	FXL16_MOUSE	20	116.036	2.16036
P54 / P09	A2RT62	1.31655	1.31655	1.12653e-21	Fbxl16	2.07077e-22	F-box/LRR-repeat protein 16	FXL16_MOUSE	20	149.07	2.4907
P30 / P15	A2RT62	0.383816	0.383816	0.0114404	Fbxl16	0.0231994	F-box/LRR-repeat protein 16	FXL16_MOUSE	20	30.4789	1.30479
P54 / P15	A2RT62	0.589097	0.589097	2.47565e-09	Fbxl16	1.43614e-09	F-box/LRR-repeat protein 16	FXL16_MOUSE	20	50.4304	1.5043
P54 / P30	A2RT62	0.205281	0.205281	0.221228	Fbxl16	0.79004	F-box/LRR-repeat protein 16	FXL16_MOUSE	20	15.2911	1.15291
P15 / P09	A2RTL5	-0.143734	0.143734	0.224669	Rsrc2	0.805421	Arginine/serine-rich coiled-coil protein 2	RSRC2_MOUSE	4	-9.48263	0.905174
P30 / P09	A2RTL5	-0.489444	0.489444	0.226677	Rsrc2	0.814723	Arginine/serine-rich coiled-coil protein 2	RSRC2_MOUSE	4	-28.77	0.7123
P54 / P09	A2RTL5	-0.862137	0.862137	0.214316	Rsrc2	0.758873	Arginine/serine-rich coiled-coil protein 2	RSRC2_MOUSE	4	-44.9863	0.550137
P30 / P15	A2RTL5	-0.34571	0.34571	0.123372	Rsrc2	0.383972	Arginine/serine-rich coiled-coil protein 2	RSRC2_MOUSE	4	-21.3079	0.786921
P54 / P15	A2RTL5	-0.718404	0.718404	0.150728	Rsrc2	0.491015	Arginine/serine-rich coiled-coil protein 2	RSRC2_MOUSE	4	-39.2231	0.607769
P54 / P30	A2RTL5	-0.372694	0.372694	0.264076	Rsrc2	0.992692	Arginine/serine-rich coiled-coil protein 2	RSRC2_MOUSE	4	-22.7661	0.772339
P15 / P09	A3KFX0	-0.134157	0.134157	0.133538	Nt5c1a	0.423216	Cytosolic 5'-nucleotidase 1A	5NT1A_MOUSE	6	-8.87978	0.911202
P30 / P09	A3KFX0	-2.51478	2.51478	0.00261174	Nt5c1a	0.00433137	Cytosolic 5'-nucleotidase 1A	5NT1A_MOUSE	6	-82.5025	0.174975
P54 / P09	A3KFX0	-1.88216	1.88216	0.00866309	Nt5c1a	0.0168477	Cytosolic 5'-nucleotidase 1A	5NT1A_MOUSE	6	-72.8722	0.271278
P30 / P15	A3KFX0	-2.38062	2.38062	0.00738898	Nt5c1a	0.0140574	Cytosolic 5'-nucleotidase 1A	5NT1A_MOUSE	6	-80.7973	0.192027
P54 / P15	A3KFX0	-1.748	1.748	0.0116462	Nt5c1a	0.0236981	Cytosolic 5'-nucleotidase 1A	5NT1A_MOUSE	6	-70.2286	0.297714
P15 / P09	A3KGS3;A3KGS3-2	-1.06036	1.06036	0.122828	Ralgapa2	0.381926	Ral GTPase-activating protein subunit alpha-2;Isoform 2 of Ral GTPase-activating protein subunit alpha-2	RGPA2_MOUSE	2	-52.0486	0.479514
P15 / P09	A3KMP2	0.742771	0.742771	0.00349085	Ttc38	0.00598277	Tetratricopeptide repeat protein 38	TTC38_MOUSE	3	67.3387	1.67339
P30 / P09	A3KMP2	1.3133	1.3133	3.97053e-05	Ttc38	4.35503e-05	Tetratricopeptide repeat protein 38	TTC38_MOUSE	3	148.51	2.4851
P54 / P09	A3KMP2	1.18898	1.18898	3.67931e-05	Ttc38	4.01325e-05	Tetratricopeptide repeat protein 38	TTC38_MOUSE	3	127.992	2.27992
P30 / P15	A3KMP2	0.570532	0.570532	4.86496e-05	Ttc38	5.41236e-05	Tetratricopeptide repeat protein 38	TTC38_MOUSE	3	48.5071	1.48507
P54 / P15	A3KMP2	0.446211	0.446211	0.000349539	Ttc38	0.000461659	Tetratricopeptide repeat protein 38	TTC38_MOUSE	3	36.2458	1.36246
P54 / P30	A3KMP2	-0.12432	0.12432	0.00902391	Ttc38	0.0176611	Tetratricopeptide repeat protein 38	TTC38_MOUSE	3	-8.25638	0.917436
P15 / P09	A6H5Y3	-1.42544	1.42544	0.242368	Mtr	0.887422	Methionine synthase	METH_MOUSE	3	-62.7694	0.372306
P30 / P09	A6H5Y3	-0.672045	0.672045	0.188128	Mtr	0.644864	Methionine synthase	METH_MOUSE	3	-37.2384	0.627616
P15 / P09	A6H5Z3	-0.202487	0.202487	0.00131516	Exoc6b	0.00200936	Exocyst complex component 6B	EXC6B_MOUSE	24	-13.0949	0.869051
P30 / P09	A6H5Z3	-0.0861288	0.0861288	0.251239	Exoc6b	0.929089	Exocyst complex component 6B	EXC6B_MOUSE	24	-5.79528	0.942047
P54 / P09	A6H5Z3	0.162663	0.162663	1.82472e-05	Exoc6b	1.88264e-05	Exocyst complex component 6B	EXC6B_MOUSE	24	11.9352	1.11935
P30 / P15	A6H5Z3	0.116359	0.116359	0.00328762	Exoc6b	0.00558963	Exocyst complex component 6B	EXC6B_MOUSE	24	8.39953	1.084
P54 / P15	A6H5Z3	0.365151	0.365151	1.39697e-05	Exoc6b	1.41506e-05	Exocyst complex component 6B	EXC6B_MOUSE	24	28.8016	1.28802
P54 / P30	A6H5Z3	0.248792	0.248792	0.000135066	Exoc6b	0.000162989	Exocyst complex component 6B	EXC6B_MOUSE	24	18.8212	1.18821
P15 / P09	A6H611	0.0772067	0.0772067	0.174881	Mipep	0.588296	Mitochondrial intermediate peptidase	MIPEP_MOUSE	10	5.49735	1.05497
P30 / P09	A6H611	-0.351351	0.351351	0.00259005	Mipep	0.00429023	Mitochondrial intermediate peptidase	MIPEP_MOUSE	10	-21.615	0.78385
P54 / P09	A6H611	-0.347876	0.347876	0.103766	Mipep	0.310442	Mitochondrial intermediate peptidase	MIPEP_MOUSE	10	-21.426	0.78574
P30 / P15	A6H611	-0.428557	0.428557	0.000250237	Mipep	0.000320044	Mitochondrial intermediate peptidase	MIPEP_MOUSE	10	-25.6996	0.743004
P54 / P15	A6H611	-0.425082	0.425082	0.000562408	Mipep	0.000777613	Mitochondrial intermediate peptidase	MIPEP_MOUSE	10	-25.5204	0.744796
P54 / P30	A6H611	0.00347512	0.00347512	0.052133	Mipep	0.13657	Mitochondrial intermediate peptidase	MIPEP_MOUSE	10	0.241167	1.00241
P15 / P09	A6H630	-0.265484	0.265484	0.106105	NaN	0.318888	UPF0364 protein C6orf211 homolog	CF211_MOUSE	13	-16.8081	0.831919
P30 / P09	A6H630	0.485524	0.485524	0.0140097	NaN	0.0293103	UPF0364 protein C6orf211 homolog	CF211_MOUSE	13	40.0094	1.40009
P54 / P09	A6H630	0.948407	0.948407	0.00191046	NaN	0.00304947	UPF0364 protein C6orf211 homolog	CF211_MOUSE	13	92.9741	1.92974
P30 / P15	A6H630	0.751008	0.751008	2.00235e-07	NaN	1.50119e-07	UPF0364 protein C6orf211 homolog	CF211_MOUSE	13	68.2969	1.68297
P54 / P15	A6H630	1.21389	1.21389	7.79559e-10	NaN	4.26497e-10	UPF0364 protein C6orf211 homolog	CF211_MOUSE	13	131.962	2.31962
P54 / P30	A6H630	0.462883	0.462883	3.31988e-05	NaN	3.59001e-05	UPF0364 protein C6orf211 homolog	CF211_MOUSE	13	37.8293	1.37829
P15 / P09	A6H6A9	-0.256563	0.256563	0.0573549	Rabgap1l	0.15349	Rab GTPase-activating protein 1-like	RBG1L_MOUSE	10	-16.292	0.83708
P30 / P09	A6H6A9	-0.541109	0.541109	0.00084606	Rabgap1l	0.00122294	Rab GTPase-activating protein 1-like	RBG1L_MOUSE	10	-31.2757	0.687243
P54 / P09	A6H6A9	-0.503841	0.503841	0.00977531	Rabgap1l	0.0193763	Rab GTPase-activating protein 1-like	RBG1L_MOUSE	10	-29.4773	0.705227
P30 / P15	A6H6A9	-0.284546	0.284546	0.0127705	Rabgap1l	0.0263356	Rab GTPase-activating protein 1-like	RBG1L_MOUSE	10	-17.9	0.821
P54 / P15	A6H6A9	-0.247278	0.247278	0.0602493	Rabgap1l	0.162568	Rab GTPase-activating protein 1-like	RBG1L_MOUSE	10	-15.7516	0.842484
P54 / P30	A6H6A9	0.0372675	0.0372675	0.260741	Rabgap1l	0.975584	Rab GTPase-activating protein 1-like	RBG1L_MOUSE	10	2.61684	1.02617
P15 / P09	A6H6A9-3	-0.854905	0.854905	0.12224	Rabgap1l	0.379594	Isoform 3 of Rab GTPase-activating protein 1-like	RBG1L_MOUSE	9	-44.7098	0.552902
P30 / P09	A6H6A9-3	-0.85806	0.85806	0.00184183	Rabgap1l	0.00292548	Isoform 3 of Rab GTPase-activating protein 1-like	RBG1L_MOUSE	9	-44.8306	0.551694
P54 / P09	A6H6A9-3	-0.704445	0.704445	0.00119037	Rabgap1l	0.00179525	Isoform 3 of Rab GTPase-activating protein 1-like	RBG1L_MOUSE	9	-38.6321	0.613679
P30 / P15	A6H6A9-3	-0.00315497	0.00315497	0.15061	Rabgap1l	0.490614	Isoform 3 of Rab GTPase-activating protein 1-like	RBG1L_MOUSE	9	-0.218447	0.997816
P54 / P15	A6H6A9-3	0.15046	0.15046	0.152185	Rabgap1l	0.496616	Isoform 3 of Rab GTPase-activating protein 1-like	RBG1L_MOUSE	9	10.9923	1.10992
P54 / P30	A6H6A9-3	0.153615	0.153615	0.19393	Rabgap1l	0.669644	Isoform 3 of Rab GTPase-activating protein 1-like	RBG1L_MOUSE	9	11.2353	1.11235
P15 / P09	A6X8Z5	-0.00635346	0.00635346	0.132256	Arhgap31	0.41817	Rho GTPase-activating protein 31	RHG31_MOUSE	2	-0.43942	0.995606
P30 / P09	A6X8Z5	0.135761	0.135761	0.221228	Arhgap31	0.790019	Rho GTPase-activating protein 31	RHG31_MOUSE	2	9.86724	1.09867
P54 / P09	A6X8Z5	-0.123662	0.123662	0.260598	Arhgap31	0.974868	Rho GTPase-activating protein 31	RHG31_MOUSE	2	-8.2145	0.917855
P30 / P15	A6X8Z5	0.142115	0.142115	0.191065	Arhgap31	0.657343	Rho GTPase-activating protein 31	RHG31_MOUSE	2	10.3522	1.10352
P54 / P15	A6X8Z5	-0.117308	0.117308	0.26106	Arhgap31	0.977204	Rho GTPase-activating protein 31	RHG31_MOUSE	2	-7.8094	0.921906
P54 / P30	A6X8Z5	-0.259423	0.259423	0.14109	Arhgap31	0.452648	Rho GTPase-activating protein 31	RHG31_MOUSE	2	-16.4578	0.835422
P15 / P09	A6X919	0.289672	0.289672	0.00900945	Dpy19l1	0.0176276	Probable C-mannosyltransferase DPY19L1	D19L1_MOUSE	4	22.2363	1.22236
P30 / P09	A6X919	0.402163	0.402163	0.0123574	Dpy19l1	0.0253761	Probable C-mannosyltransferase DPY19L1	D19L1_MOUSE	4	32.1488	1.32149
P54 / P09	A6X919	0.746563	0.746563	0.00228006	Dpy19l1	0.00371587	Probable C-mannosyltransferase DPY19L1	D19L1_MOUSE	4	67.7791	1.67779
P30 / P15	A6X919	0.112491	0.112491	0.104264	Dpy19l1	0.312099	Probable C-mannosyltransferase DPY19L1	D19L1_MOUSE	4	8.10931	1.08109
P54 / P15	A6X919	0.456891	0.456891	0.0540448	Dpy19l1	0.142681	Probable C-mannosyltransferase DPY19L1	D19L1_MOUSE	4	37.2581	1.37258
P54 / P30	A6X919	0.3444	0.3444	0.113047	Dpy19l1	0.344725	Probable C-mannosyltransferase DPY19L1	D19L1_MOUSE	4	26.9623	1.26962
P15 / P09	B0F2B4	0.443955	0.443955	2.80609e-11	Nlgn4l	1.29724e-11	Neuroligin 4-like	NLGN4_MOUSE	16	36.0328	1.36033
P30 / P09	B0F2B4	0.498988	0.498988	7.38936e-05	Nlgn4l	8.49277e-05	Neuroligin 4-like	NLGN4_MOUSE	16	41.3222	1.41322
P54 / P09	B0F2B4	0.706594	0.706594	1.11248e-08	Nlgn4l	7.03744e-09	Neuroligin 4-like	NLGN4_MOUSE	16	63.1947	1.63195
P30 / P15	B0F2B4	0.0550331	0.0550331	0.171529	Nlgn4l	0.5746	Neuroligin 4-like	NLGN4_MOUSE	16	3.88829	1.03888
P54 / P15	B0F2B4	0.26264	0.26264	0.224276	Nlgn4l	0.80347	Neuroligin 4-like	NLGN4_MOUSE	16	19.9672	1.19967
P54 / P30	B0F2B4	0.207607	0.207607	0.0799616	Nlgn4l	0.228247	Neuroligin 4-like	NLGN4_MOUSE	16	15.4771	1.15477
P15 / P09	B0V2N1;B0V2N1-6	0.125377	0.125377	1.62249e-07	Ptprs	1.19948e-07	Receptor-type tyrosine-protein phosphatase S;Isoform 6 of Receptor-type tyrosine-protein phosphatase S	PTPRS_MOUSE	50	9.07931	1.09079
P30 / P09	B0V2N1;B0V2N1-6	0.156318	0.156318	4.83241e-08	Ptprs	3.33495e-08	Receptor-type tyrosine-protein phosphatase S;Isoform 6 of Receptor-type tyrosine-protein phosphatase S	PTPRS_MOUSE	50	11.444	1.11444
P54 / P09	B0V2N1;B0V2N1-6	0.313297	0.313297	4.89529e-10	Ptprs	2.61538e-10	Receptor-type tyrosine-protein phosphatase S;Isoform 6 of Receptor-type tyrosine-protein phosphatase S	PTPRS_MOUSE	50	24.2544	1.24254
P30 / P15	B0V2N1;B0V2N1-6	0.0309408	0.0309408	0.0389922	Ptprs	0.0966539	Receptor-type tyrosine-protein phosphatase S;Isoform 6 of Receptor-type tyrosine-protein phosphatase S	PTPRS_MOUSE	50	2.16782	1.02168
P54 / P15	B0V2N1;B0V2N1-6	0.187919	0.187919	0.0032055	Ptprs	0.00543496	Receptor-type tyrosine-protein phosphatase S;Isoform 6 of Receptor-type tyrosine-protein phosphatase S	PTPRS_MOUSE	50	13.912	1.13912
P54 / P30	B0V2N1;B0V2N1-6	0.156978	0.156978	0.0391034	Ptprs	0.0969475	Receptor-type tyrosine-protein phosphatase S;Isoform 6 of Receptor-type tyrosine-protein phosphatase S	PTPRS_MOUSE	50	11.4949	1.11495
P15 / P09	B1AR13	-0.76814	0.76814	0.250218	Cisd3	0.924195	CDGSH iron-sulfur domain-containing protein 3, mitochondrial	CISD3_MOUSE	4	-41.2826	0.587174
P30 / P09	B1AR13	-0.45895	0.45895	0.145944	Cisd3	0.471616	CDGSH iron-sulfur domain-containing protein 3, mitochondrial	CISD3_MOUSE	4	-27.2484	0.727516
P54 / P09	B1AR13	0.0310292	0.0310292	0.0684239	Cisd3	0.189173	CDGSH iron-sulfur domain-containing protein 3, mitochondrial	CISD3_MOUSE	4	2.17407	1.02174
P30 / P15	B1AR13	0.309191	0.309191	0.0151207	Cisd3	0.0320262	CDGSH iron-sulfur domain-containing protein 3, mitochondrial	CISD3_MOUSE	4	23.9012	1.23901
P54 / P15	B1AR13	0.799169	0.799169	0.00792966	Cisd3	0.0152405	CDGSH iron-sulfur domain-containing protein 3, mitochondrial	CISD3_MOUSE	4	74.0099	1.7401
P54 / P30	B1AR13	0.489979	0.489979	0.0733376	Cisd3	0.205717	CDGSH iron-sulfur domain-containing protein 3, mitochondrial	CISD3_MOUSE	4	40.4424	1.40442
P15 / P09	B1AS29	-0.000719511	0.000719511	0.203078	Grik3	0.709588	Glutamate receptor ionotropic, kainate 3	GRIK3_MOUSE	9	-0.0498603	0.999501
P30 / P09	B1AS29	-0.413997	0.413997	0.00192266	Grik3	0.0030715	Glutamate receptor ionotropic, kainate 3	GRIK3_MOUSE	9	-24.9459	0.750541
P54 / P09	B1AS29	-0.175718	0.175718	0.0334208	Grik3	0.080733	Glutamate receptor ionotropic, kainate 3	GRIK3_MOUSE	9	-11.4673	0.885327
P30 / P15	B1AS29	-0.413278	0.413278	0.00382934	Grik3	0.00664408	Glutamate receptor ionotropic, kainate 3	GRIK3_MOUSE	9	-24.9085	0.750915
P54 / P15	B1AS29	-0.174999	0.174999	0.011726	Grik3	0.0238767	Glutamate receptor ionotropic, kainate 3	GRIK3_MOUSE	9	-11.4232	0.885768
P54 / P30	B1AS29	0.238279	0.238279	0.0853183	Grik3	0.246471	Glutamate receptor ionotropic, kainate 3	GRIK3_MOUSE	9	17.9585	1.17958
P15 / P09	B1AVZ0	-0.436851	0.436851	0.00895971	Uprt	0.0175149	Uracil phosphoribosyltransferase homolog	UPP_MOUSE	5	-26.1255	0.738745
P30 / P09	B1AVZ0	-0.977147	0.977147	0.00186075	Uprt	0.00295974	Uracil phosphoribosyltransferase homolog	UPP_MOUSE	5	-49.2017	0.507983
P54 / P09	B1AVZ0	-0.288599	0.288599	0.0549501	Uprt	0.145726	Uracil phosphoribosyltransferase homolog	UPP_MOUSE	5	-18.1303	0.818697
P30 / P15	B1AVZ0	-0.540296	0.540296	0.0806899	Uprt	0.230686	Uracil phosphoribosyltransferase homolog	UPP_MOUSE	5	-31.237	0.68763
P54 / P15	B1AVZ0	0.148252	0.148252	0.0411042	Uprt	0.102869	Uracil phosphoribosyltransferase homolog	UPP_MOUSE	5	10.8226	1.10823
P54 / P30	B1AVZ0	0.688548	0.688548	0.0170334	Uprt	0.0368095	Uracil phosphoribosyltransferase homolog	UPP_MOUSE	5	61.166	1.61166
P15 / P09	B1AXP6;B1AXP6-2;B1AXP6-3;B1AXP6-4	0.446474	0.446474	0.0126032	Tomm5	0.0259516	Mitochondrial import receptor subunit TOM5 homolog;Isoform 2 of Mitochondrial import receptor subunit TOM5 homolog;Isoform 3 of Mitochondrial import receptor subunit TOM5 homolog;Isoform 4 of Mitochondrial import receptor subunit TOM5 homolog	TOM5_MOUSE	1	36.2706	1.36271
P30 / P09	B1AXP6;B1AXP6-2;B1AXP6-3;B1AXP6-4	0.0950948	0.0950948	0.216096	Tomm5	0.766788	Mitochondrial import receptor subunit TOM5 homolog;Isoform 2 of Mitochondrial import receptor subunit TOM5 homolog;Isoform 3 of Mitochondrial import receptor subunit TOM5 homolog;Isoform 4 of Mitochondrial import receptor subunit TOM5 homolog	TOM5_MOUSE	1	6.81356	1.06814
P54 / P09	B1AXP6;B1AXP6-2;B1AXP6-3;B1AXP6-4	-0.374865	0.374865	0.114353	Tomm5	0.349717	Mitochondrial import receptor subunit TOM5 homolog;Isoform 2 of Mitochondrial import receptor subunit TOM5 homolog;Isoform 3 of Mitochondrial import receptor subunit TOM5 homolog;Isoform 4 of Mitochondrial import receptor subunit TOM5 homolog	TOM5_MOUSE	1	-22.8823	0.771177
P30 / P15	B1AXP6;B1AXP6-2;B1AXP6-3;B1AXP6-4	-0.35138	0.35138	0.0980231	Tomm5	0.290149	Mitochondrial import receptor subunit TOM5 homolog;Isoform 2 of Mitochondrial import receptor subunit TOM5 homolog;Isoform 3 of Mitochondrial import receptor subunit TOM5 homolog;Isoform 4 of Mitochondrial import receptor subunit TOM5 homolog	TOM5_MOUSE	1	-21.6166	0.783834
P54 / P15	B1AXP6;B1AXP6-2;B1AXP6-3;B1AXP6-4	-0.82134	0.82134	0.0878588	Tomm5	0.254978	Mitochondrial import receptor subunit TOM5 homolog;Isoform 2 of Mitochondrial import receptor subunit TOM5 homolog;Isoform 3 of Mitochondrial import receptor subunit TOM5 homolog;Isoform 4 of Mitochondrial import receptor subunit TOM5 homolog	TOM5_MOUSE	1	-43.4084	0.565916
P54 / P30	B1AXP6;B1AXP6-2;B1AXP6-3;B1AXP6-4	-0.46996	0.46996	0.116204	Tomm5	0.356803	Mitochondrial import receptor subunit TOM5 homolog;Isoform 2 of Mitochondrial import receptor subunit TOM5 homolog;Isoform 3 of Mitochondrial import receptor subunit TOM5 homolog;Isoform 4 of Mitochondrial import receptor subunit TOM5 homolog	TOM5_MOUSE	1	-27.8015	0.721985
P15 / P09	B1AXV0	0.869405	0.869405	7.71377e-11	Frrs1l	3.73578e-11	DOMON domain-containing protein FRRS1L	FRS1L_MOUSE	12	82.691	1.82691
P30 / P09	B1AXV0	0.817132	0.817132	1.95399e-10	Frrs1l	9.91104e-11	DOMON domain-containing protein FRRS1L	FRS1L_MOUSE	12	76.19	1.7619
P54 / P09	B1AXV0	1.22278	1.22278	2.95137e-13	Frrs1l	1.12528e-13	DOMON domain-containing protein FRRS1L	FRS1L_MOUSE	12	133.395	2.33395
P30 / P15	B1AXV0	-0.0522731	0.0522731	0.182968	Frrs1l	0.622713	DOMON domain-containing protein FRRS1L	FRS1L_MOUSE	12	-3.55844	0.964416
P54 / P15	B1AXV0	0.35337	0.35337	0.00561288	Frrs1l	0.0102776	DOMON domain-containing protein FRRS1L	FRS1L_MOUSE	12	27.7542	1.27754
P54 / P30	B1AXV0	0.405643	0.405643	0.00891156	Frrs1l	0.0174105	DOMON domain-containing protein FRRS1L	FRS1L_MOUSE	12	32.4679	1.32468
P15 / P09	B1AY13	0.212009	0.212009	0.0100309	Usp24	0.0199354	Ubiquitin carboxyl-terminal hydrolase 24	UBP24_MOUSE	38	15.83	1.1583
P30 / P09	B1AY13	0.21133	0.21133	1.75566e-07	Usp24	1.30537e-07	Ubiquitin carboxyl-terminal hydrolase 24	UBP24_MOUSE	38	15.7755	1.15776
P54 / P09	B1AY13	0.202887	0.202887	0.00139295	Usp24	0.0021413	Ubiquitin carboxyl-terminal hydrolase 24	UBP24_MOUSE	38	15.0999	1.151
P30 / P15	B1AY13	-0.000679047	0.000679047	6.72557e-05	Usp24	7.67744e-05	Ubiquitin carboxyl-terminal hydrolase 24	UBP24_MOUSE	38	-0.0470569	0.999529
P54 / P15	B1AY13	-0.00912237	0.00912237	0.0166584	Usp24	0.0358674	Ubiquitin carboxyl-terminal hydrolase 24	UBP24_MOUSE	38	-0.630319	0.993697
P54 / P30	B1AY13	-0.00844332	0.00844332	0.205209	Usp24	0.719313	Ubiquitin carboxyl-terminal hydrolase 24	UBP24_MOUSE	38	-0.583537	0.994165
P15 / P09	B1AZA5	-0.0408541	0.0408541	0.196379	Tmem245	0.680461	Transmembrane protein 245	TM245_MOUSE	7	-2.79207	0.972079
P30 / P09	B1AZA5	-0.166782	0.166782	0.220154	Tmem245	0.785173	Transmembrane protein 245	TM245_MOUSE	7	-10.9173	0.890827
P54 / P09	B1AZA5	-0.192573	0.192573	0.224982	Tmem245	0.806722	Transmembrane protein 245	TM245_MOUSE	7	-12.4956	0.875044
P30 / P15	B1AZA5	-0.125928	0.125928	0.0345755	Tmem245	0.0839782	Transmembrane protein 245	TM245_MOUSE	7	-8.35857	0.916414
P54 / P15	B1AZA5	-0.151719	0.151719	0.0750908	Tmem245	0.211581	Transmembrane protein 245	TM245_MOUSE	7	-9.98226	0.900177
P54 / P30	B1AZA5	-0.0257905	0.0257905	0.0190962	Tmem245	0.0420485	Transmembrane protein 245	TM245_MOUSE	7	-1.77178	0.982282
P15 / P09	B1AZI6	-0.95508	0.95508	2.45092e-13	Thoc2	9.26607e-14	THO complex subunit 2	THOC2_MOUSE	13	-48.4187	0.515813
P30 / P09	B1AZI6	-1.50373	1.50373	1.50917e-14	Thoc2	5.06053e-15	THO complex subunit 2	THOC2_MOUSE	13	-64.7361	0.352639
P54 / P09	B1AZI6	-1.50968	1.50968	1.62429e-11	Thoc2	7.30613e-12	THO complex subunit 2	THOC2_MOUSE	13	-64.8812	0.351188
P30 / P15	B1AZI6	-0.548655	0.548655	7.20362e-07	Thoc2	5.87864e-07	THO complex subunit 2	THOC2_MOUSE	13	-31.6343	0.683657
P54 / P15	B1AZI6	-0.554604	0.554604	5.10083e-05	Thoc2	5.69766e-05	THO complex subunit 2	THOC2_MOUSE	13	-31.9156	0.680844
P54 / P30	B1AZI6	-0.0059491	0.0059491	0.141458	Thoc2	0.454057	THO complex subunit 2	THOC2_MOUSE	13	-0.411511	0.995885
P15 / P09	B1AZP2-2	0.167726	0.167726	0.00665144	Dlgap4	0.0124629	Isoform 2 of Disks large-associated protein 4	DLGP4_MOUSE	34	12.3286	1.12329
P30 / P09	B1AZP2-2	-0.0925509	0.0925509	0.00679114	Dlgap4	0.012762	Isoform 2 of Disks large-associated protein 4	DLGP4_MOUSE	34	-6.2137	0.937863
P54 / P09	B1AZP2-2	0.115003	0.115003	0.00748611	Dlgap4	0.0142739	Isoform 2 of Disks large-associated protein 4	DLGP4_MOUSE	34	8.29775	1.08298
P30 / P15	B1AZP2-2	-0.260277	0.260277	0.225661	Dlgap4	0.810032	Isoform 2 of Disks large-associated protein 4	DLGP4_MOUSE	34	-16.5072	0.834928
P54 / P15	B1AZP2-2	-0.0527224	0.0527224	0.185797	Dlgap4	0.634832	Isoform 2 of Disks large-associated protein 4	DLGP4_MOUSE	34	-3.58847	0.964115
P54 / P30	B1AZP2-2	0.207554	0.207554	0.0822504	Dlgap4	0.235855	Isoform 2 of Disks large-associated protein 4	DLGP4_MOUSE	34	15.4729	1.15473
P15 / P09	B2RQC6	-0.564135	0.564135	7.92134e-18	Cad	1.99078e-18	CAD protein	PYR1_MOUSE	39	-32.3639	0.676361
P30 / P09	B2RQC6	-1.19922	1.19922	2.8561e-21	Cad	5.41697e-22	CAD protein	PYR1_MOUSE	39	-56.4489	0.435511
P54 / P09	B2RQC6	-1.39622	1.39622	1.81941e-21	Cad	3.39237e-22	CAD protein	PYR1_MOUSE	39	-62.0077	0.379923
P30 / P15	B2RQC6	-0.635083	0.635083	8.15615e-15	Cad	2.66669e-15	CAD protein	PYR1_MOUSE	39	-35.6096	0.643904
P54 / P15	B2RQC6	-0.832085	0.832085	4.37442e-16	Cad	1.27483e-16	CAD protein	PYR1_MOUSE	39	-43.8283	0.561717
P54 / P30	B2RQC6	-0.197001	0.197001	0.0365959	Cad	0.0897305	CAD protein	PYR1_MOUSE	39	-12.7638	0.872362
P15 / P09	B2RR83	-0.114874	0.114874	0.00115716	Ythdc2	0.0017372	Probable ATP-dependent RNA helicase YTHDC2	YTDC2_MOUSE	14	-7.6537	0.923463
P30 / P09	B2RR83	-0.433276	0.433276	0.00030582	Ythdc2	0.000398799	Probable ATP-dependent RNA helicase YTHDC2	YTDC2_MOUSE	14	-25.9422	0.740578
P54 / P09	B2RR83	-0.518613	0.518613	8.55915e-06	Ythdc2	8.35218e-06	Probable ATP-dependent RNA helicase YTHDC2	YTDC2_MOUSE	14	-30.1957	0.698043
P30 / P15	B2RR83	-0.318402	0.318402	0.054557	Ythdc2	0.144345	Probable ATP-dependent RNA helicase YTHDC2	YTDC2_MOUSE	14	-19.8042	0.801958
P54 / P15	B2RR83	-0.403739	0.403739	0.00244942	Ythdc2	0.00403007	Probable ATP-dependent RNA helicase YTHDC2	YTDC2_MOUSE	14	-24.4103	0.755897
P54 / P30	B2RR83	-0.0853377	0.0853377	0.17156	Ythdc2	0.574763	Probable ATP-dependent RNA helicase YTHDC2	YTDC2_MOUSE	14	-5.74361	0.942564
P15 / P09	B2RRE7	-0.177958	0.177958	0.0110676	Otud4	0.0223205	OTU domain-containing protein 4	OTUD4_MOUSE	7	-11.6047	0.883953
P30 / P09	B2RRE7	-1.54489	1.54489	0.00149001	Otud4	0.00230725	OTU domain-containing protein 4	OTUD4_MOUSE	7	-65.7278	0.342722
P54 / P09	B2RRE7	-1.29763	1.29763	0.0486548	Otud4	0.125741	OTU domain-containing protein 4	OTUD4_MOUSE	7	-59.3207	0.406793
P30 / P15	B2RRE7	-1.36693	1.36693	0.0169916	Otud4	0.0367094	OTU domain-containing protein 4	OTUD4_MOUSE	7	-61.2285	0.387715
P54 / P15	B2RRE7	-1.11967	1.11967	0.0406732	Otud4	0.10159	OTU domain-containing protein 4	OTUD4_MOUSE	7	-53.9802	0.460198
P54 / P30	B2RRE7	0.247258	0.247258	0.252572	Otud4	0.9359	OTU domain-containing protein 4	OTUD4_MOUSE	7	18.6949	1.18695
P15 / P09	B2RSH2	0.679463	0.679463	7.58886e-07	Gnai1	6.21911e-07	Guanine nucleotide-binding protein G(i) subunit alpha-1	GNAI1_MOUSE	14	60.1543	1.60154
P30 / P09	B2RSH2	1.00633	1.00633	3.37695e-08	Gnai1	2.28677e-08	Guanine nucleotide-binding protein G(i) subunit alpha-1	GNAI1_MOUSE	14	100.879	2.00879
P54 / P09	B2RSH2	1.48664	1.48664	3.97874e-15	Gnai1	1.26621e-15	Guanine nucleotide-binding protein G(i) subunit alpha-1	GNAI1_MOUSE	14	180.236	2.80236
P30 / P15	B2RSH2	0.326864	0.326864	0.0728845	Gnai1	0.204153	Guanine nucleotide-binding protein G(i) subunit alpha-1	GNAI1_MOUSE	14	25.4284	1.25428
P54 / P15	B2RSH2	0.807182	0.807182	0.00243272	Gnai1	0.00399785	Guanine nucleotide-binding protein G(i) subunit alpha-1	GNAI1_MOUSE	14	74.979	1.74979
P54 / P30	B2RSH2	0.480318	0.480318	0.00130563	Gnai1	0.00199286	Guanine nucleotide-binding protein G(i) subunit alpha-1	GNAI1_MOUSE	14	39.5051	1.39505
P15 / P09	B2RUJ5;B2RUJ5-3	0.304595	0.304595	0.000579754	Apba1	0.000804668	Amyloid beta A4 precursor protein-binding family A member 1;Isoform 3 of Amyloid beta A4 precursor protein-binding family A member 1	APBA1_MOUSE	24	23.5071	1.23507
P30 / P09	B2RUJ5;B2RUJ5-3	0.164362	0.164362	3.22487e-05	Apba1	3.47729e-05	Amyloid beta A4 precursor protein-binding family A member 1;Isoform 3 of Amyloid beta A4 precursor protein-binding family A member 1	APBA1_MOUSE	24	12.067	1.12067
P54 / P09	B2RUJ5;B2RUJ5-3	0.358139	0.358139	0.000284779	Apba1	0.000368816	Amyloid beta A4 precursor protein-binding family A member 1;Isoform 3 of Amyloid beta A4 precursor protein-binding family A member 1	APBA1_MOUSE	24	28.1772	1.28177
P30 / P15	B2RUJ5;B2RUJ5-3	-0.140233	0.140233	0.000399745	Apba1	0.00053452	Amyloid beta A4 precursor protein-binding family A member 1;Isoform 3 of Amyloid beta A4 precursor protein-binding family A member 1	APBA1_MOUSE	24	-9.26271	0.907373
P54 / P15	B2RUJ5;B2RUJ5-3	0.0535447	0.0535447	1.55295e-05	Apba1	1.5832e-05	Amyloid beta A4 precursor protein-binding family A member 1;Isoform 3 of Amyloid beta A4 precursor protein-binding family A member 1	APBA1_MOUSE	24	3.78117	1.03781
P54 / P30	B2RUJ5;B2RUJ5-3	0.193777	0.193777	0.00745007	Apba1	0.0141949	Amyloid beta A4 precursor protein-binding family A member 1;Isoform 3 of Amyloid beta A4 precursor protein-binding family A member 1	APBA1_MOUSE	24	14.3754	1.14375
P54 / P30	B2RUR8	-0.232562	0.232562	0.201307	Otud7b	0.701576	OTU domain-containing protein 7B	OTU7B_MOUSE	4	-14.8878	0.851122
P15 / P09	B2RWS6;P45481	-0.270253	0.270253	0.113902	Ep300;Crebbp	0.347998	Histone acetyltransferase p300;CREB-binding protein	EP300_MOUSE;CBP_MOUSE	3	-17.0826	0.829174
P30 / P09	B2RWS6;P45481	-1.3942	1.3942	0.00262913	Ep300;Crebbp	0.00436461	Histone acetyltransferase p300;CREB-binding protein	EP300_MOUSE;CBP_MOUSE	3	-61.9543	0.380457
P54 / P09	B2RWS6;P45481	-1.75308	1.75308	0.0176446	Ep300;Crebbp	0.038336	Histone acetyltransferase p300;CREB-binding protein	EP300_MOUSE;CBP_MOUSE	3	-70.3333	0.296667
P30 / P15	B2RWS6;P45481	-1.12394	1.12394	0.00864263	Ep300;Crebbp	0.0168009	Histone acetyltransferase p300;CREB-binding protein	EP300_MOUSE;CBP_MOUSE	3	-54.1162	0.458838
P54 / P15	B2RWS6;P45481	-1.48283	1.48283	0.0289672	Ep300;Crebbp	0.0683713	Histone acetyltransferase p300;CREB-binding protein	EP300_MOUSE;CBP_MOUSE	3	-64.2214	0.357786
P54 / P30	B2RWS6;P45481	-0.358888	0.358888	0.162196	Ep300;Crebbp	0.536514	Histone acetyltransferase p300;CREB-binding protein	EP300_MOUSE;CBP_MOUSE	3	-22.0235	0.779765
P15 / P09	B2RXC1	-0.131758	0.131758	0.130903	Trappc11	0.412737	Trafficking protein particle complex subunit 11	TPC11_MOUSE	14	-8.72812	0.912719
P30 / P09	B2RXC1	-0.104046	0.104046	0.0983562	Trappc11	0.291349	Trafficking protein particle complex subunit 11	TPC11_MOUSE	14	-6.95803	0.93042
P54 / P09	B2RXC1	-0.0145133	0.0145133	0.0555885	Trappc11	0.147832	Trafficking protein particle complex subunit 11	TPC11_MOUSE	14	-1.00094	0.989991
P30 / P15	B2RXC1	0.0277112	0.0277112	0.0457735	Trappc11	0.116717	Trafficking protein particle complex subunit 11	TPC11_MOUSE	14	1.93936	1.01939
P54 / P15	B2RXC1	0.117244	0.117244	0.00119027	Trappc11	0.00179462	Trafficking protein particle complex subunit 11	TPC11_MOUSE	14	8.46612	1.08466
P54 / P30	B2RXC1	0.0895332	0.0895332	0.201787	Trappc11	0.703966	Trafficking protein particle complex subunit 11	TPC11_MOUSE	14	6.40259	1.06403
P15 / P09	B2RXS4	-0.645598	0.645598	5.17857e-11	Plxnb2	2.45694e-11	Plexin-B2	PLXB2_MOUSE	35	-36.0772	0.639228
P30 / P09	B2RXS4	-0.932947	0.932947	5.99229e-16	Plxnb2	1.77036e-16	Plexin-B2	PLXB2_MOUSE	35	-47.6213	0.523787
P54 / P09	B2RXS4	-1.10495	1.10495	9.09416e-14	Plxnb2	3.28983e-14	Plexin-B2	PLXB2_MOUSE	35	-53.5081	0.464919
P30 / P15	B2RXS4	-0.287349	0.287349	0.000392773	Plxnb2	0.000524117	Plexin-B2	PLXB2_MOUSE	35	-18.0594	0.819406
P54 / P15	B2RXS4	-0.45935	0.45935	5.16077e-05	Plxnb2	5.76816e-05	Plexin-B2	PLXB2_MOUSE	35	-27.2686	0.727314
P54 / P30	B2RXS4	-0.172001	0.172001	0.229986	Plxnb2	0.829303	Plexin-B2	PLXB2_MOUSE	35	-11.2389	0.887611
P15 / P09	B2RY56	-0.500692	0.500692	8.75437e-11	Rbm25	4.27084e-11	RNA-binding protein 25	RBM25_MOUSE	18	-29.3232	0.706768
P30 / P09	B2RY56	-1.01622	1.01622	2.02436e-08	Rbm25	1.32769e-08	RNA-binding protein 25	RBM25_MOUSE	18	-50.559	0.49441
P54 / P09	B2RY56	-1.02734	1.02734	2.48055e-13	Rbm25	9.38379e-14	RNA-binding protein 25	RBM25_MOUSE	18	-50.9388	0.490612
P30 / P15	B2RY56	-0.515528	0.515528	0.00346009	Rbm25	0.00592133	RNA-binding protein 25	RBM25_MOUSE	18	-30.0463	0.699537
P54 / P15	B2RY56	-0.526652	0.526652	8.63887e-07	Rbm25	7.14098e-07	RNA-binding protein 25	RBM25_MOUSE	18	-30.5836	0.694164
P54 / P30	B2RY56	-0.0111239	0.0111239	0.110135	Rbm25	0.333822	RNA-binding protein 25	RBM25_MOUSE	18	-0.768082	0.992319
P15 / P09	B5TVM2	1.04678	1.04678	2.14878e-10	Ildr2	1.09483e-10	Immunoglobulin-like domain-containing receptor 2	ILDR2_MOUSE	16	106.591	2.06591
P30 / P09	B5TVM2	1.31494	1.31494	9.4147e-10	Ildr2	5.2015e-10	Immunoglobulin-like domain-containing receptor 2	ILDR2_MOUSE	16	148.791	2.48791
P54 / P09	B5TVM2	1.0428	1.0428	3.11363e-06	Ildr2	2.80819e-06	Immunoglobulin-like domain-containing receptor 2	ILDR2_MOUSE	16	106.022	2.06022
P30 / P15	B5TVM2	0.268156	0.268156	0.00538485	Ildr2	0.00981072	Immunoglobulin-like domain-containing receptor 2	ILDR2_MOUSE	16	20.4267	1.20427
P54 / P15	B5TVM2	-0.00398228	0.00398228	0.0144217	Ildr2	0.0303161	Immunoglobulin-like domain-containing receptor 2	ILDR2_MOUSE	16	-0.27565	0.997244
P54 / P30	B5TVM2	-0.272138	0.272138	2.30181e-05	Ildr2	2.41973e-05	Immunoglobulin-like domain-containing receptor 2	ILDR2_MOUSE	16	-17.1909	0.828091
P15 / P09	B7ZMP1	0.241838	0.241838	0.135369	Xpnpep3	0.430341	Probable Xaa-Pro aminopeptidase 3	XPP3_MOUSE	6	18.2498	1.1825
P30 / P09	B7ZMP1	0.555184	0.555184	0.00397071	Xpnpep3	0.00692659	Probable Xaa-Pro aminopeptidase 3	XPP3_MOUSE	6	46.9356	1.46936
P54 / P09	B7ZMP1	0.582258	0.582258	0.0558253	Xpnpep3	0.148609	Probable Xaa-Pro aminopeptidase 3	XPP3_MOUSE	6	49.7191	1.49719
P30 / P15	B7ZMP1	0.313346	0.313346	0.0458836	Xpnpep3	0.117101	Probable Xaa-Pro aminopeptidase 3	XPP3_MOUSE	6	24.2587	1.24259
P54 / P15	B7ZMP1	0.34042	0.34042	0.13423	Xpnpep3	0.425794	Probable Xaa-Pro aminopeptidase 3	XPP3_MOUSE	6	26.6126	1.26613
P54 / P30	B7ZMP1	0.027074	0.027074	0.254224	Xpnpep3	0.943917	Probable Xaa-Pro aminopeptidase 3	XPP3_MOUSE	6	1.89435	1.01894
P15 / P09	B9EHT4	-0.42277	0.42277	0.000636086	Clip3	0.000891539	CAP-Gly domain-containing linker protein 3	CLIP3_MOUSE	8	-25.4009	0.745991
P30 / P09	B9EHT4	-0.62558	0.62558	0.00904917	Clip3	0.0177178	CAP-Gly domain-containing linker protein 3	CLIP3_MOUSE	8	-35.1841	0.648159
P54 / P09	B9EHT4	-0.740603	0.740603	0.0257791	Clip3	0.0597799	CAP-Gly domain-containing linker protein 3	CLIP3_MOUSE	8	-40.1511	0.598489
P30 / P15	B9EHT4	-0.20281	0.20281	0.00533673	Clip3	0.00971021	CAP-Gly domain-containing linker protein 3	CLIP3_MOUSE	8	-13.1143	0.868857
P54 / P15	B9EHT4	-0.317833	0.317833	0.000991456	Clip3	0.0014581	CAP-Gly domain-containing linker protein 3	CLIP3_MOUSE	8	-19.7726	0.802274
P54 / P30	B9EHT4	-0.115023	0.115023	0.0389368	Clip3	0.0964673	CAP-Gly domain-containing linker protein 3	CLIP3_MOUSE	8	-7.66327	0.923367
P15 / P09	B9EJA2;B9EJA2-2;B9EJA2-3;B9EJA2-4;B9EJA2-5	0.537554	0.537554	2.5172e-20	Cttnbp2	5.12354e-21	Cortactin-binding protein 2;Isoform 2 of Cortactin-binding protein 2;Isoform 3 of Cortactin-binding protein 2;Isoform 4 of Cortactin-binding protein 2;Isoform 5 of Cortactin-binding protein 2	CTTB2_MOUSE	30	45.1509	1.45151
P30 / P09	B9EJA2;B9EJA2-2;B9EJA2-3;B9EJA2-4;B9EJA2-5	0.633736	0.633736	8.11432e-15	Cttnbp2	2.65208e-15	Cortactin-binding protein 2;Isoform 2 of Cortactin-binding protein 2;Isoform 3 of Cortactin-binding protein 2;Isoform 4 of Cortactin-binding protein 2;Isoform 5 of Cortactin-binding protein 2	CTTB2_MOUSE	30	55.1578	1.55158
P54 / P09	B9EJA2;B9EJA2-2;B9EJA2-3;B9EJA2-4;B9EJA2-5	0.616272	0.616272	2.50928e-11	Cttnbp2	1.15284e-11	Cortactin-binding protein 2;Isoform 2 of Cortactin-binding protein 2;Isoform 3 of Cortactin-binding protein 2;Isoform 4 of Cortactin-binding protein 2;Isoform 5 of Cortactin-binding protein 2	CTTB2_MOUSE	30	53.2909	1.53291
P30 / P15	B9EJA2;B9EJA2-2;B9EJA2-3;B9EJA2-4;B9EJA2-5	0.0961826	0.0961826	0.202767	Cttnbp2	0.708269	Cortactin-binding protein 2;Isoform 2 of Cortactin-binding protein 2;Isoform 3 of Cortactin-binding protein 2;Isoform 4 of Cortactin-binding protein 2;Isoform 5 of Cortactin-binding protein 2	CTTB2_MOUSE	30	6.89413	1.06894
P54 / P15	B9EJA2;B9EJA2-2;B9EJA2-3;B9EJA2-4;B9EJA2-5	0.0787188	0.0787188	0.00998514	Cttnbp2	0.0198353	Cortactin-binding protein 2;Isoform 2 of Cortactin-binding protein 2;Isoform 3 of Cortactin-binding protein 2;Isoform 4 of Cortactin-binding protein 2;Isoform 5 of Cortactin-binding protein 2	CTTB2_MOUSE	30	5.60798	1.05608
P54 / P30	B9EJA2;B9EJA2-2;B9EJA2-3;B9EJA2-4;B9EJA2-5	-0.0174638	0.0174638	0.029636	Cttnbp2	0.0701708	Cortactin-binding protein 2;Isoform 2 of Cortactin-binding protein 2;Isoform 3 of Cortactin-binding protein 2;Isoform 4 of Cortactin-binding protein 2;Isoform 5 of Cortactin-binding protein 2	CTTB2_MOUSE	30	-1.2032	0.987968
P15 / P09	B9EKI3	-3.10084	3.10084	0.147175	Tmf1	0.476809	TATA element modulatory factor	TMF1_MOUSE	4	-88.3439	0.116561
P30 / P09	B9EKI3	0.731231	0.731231	0.146275	Tmf1	0.473088	TATA element modulatory factor	TMF1_MOUSE	4	66.0055	1.66005
P30 / P15	B9EKI3	3.83207	3.83207	0.163768	Tmf1	0.542633	TATA element modulatory factor	TMF1_MOUSE	4	1324.19	14.2419
P15 / P09	B9EKR1	0.27897	0.27897	0.235933	Ptprz1	0.856671	Receptor-type tyrosine-protein phosphatase zeta	PRPTZ_MOUSE	35	21.3328	1.21333
P30 / P09	B9EKR1	0.0454946	0.0454946	0.110725	Ptprz1	0.336032	Receptor-type tyrosine-protein phosphatase zeta	PRPTZ_MOUSE	35	3.20369	1.03204
P54 / P09	B9EKR1	0.509027	0.509027	0.140232	Ptprz1	0.449317	Receptor-type tyrosine-protein phosphatase zeta	PRPTZ_MOUSE	35	42.309	1.42309
P30 / P15	B9EKR1	-0.233475	0.233475	0.0969815	Ptprz1	0.286288	Receptor-type tyrosine-protein phosphatase zeta	PRPTZ_MOUSE	35	-14.9416	0.850584
P54 / P15	B9EKR1	0.230057	0.230057	0.116611	Ptprz1	0.358385	Receptor-type tyrosine-protein phosphatase zeta	PRPTZ_MOUSE	35	17.2881	1.17288
P54 / P30	B9EKR1	0.463532	0.463532	0.23735	Ptprz1	0.863324	Receptor-type tyrosine-protein phosphatase zeta	PRPTZ_MOUSE	35	37.8914	1.37891
P15 / P09	D3YVF0	1.47891	1.47891	7.07253e-49	Akap5	2.83679e-50	A-kinase anchor protein 5	AKAP5_MOUSE	31	178.738	2.78738
P30 / P09	D3YVF0	2.0807	2.0807	3.08069e-58	Akap5	7.83764e-60	A-kinase anchor protein 5	AKAP5_MOUSE	31	323.013	4.23013
P54 / P09	D3YVF0	2.17554	2.17554	4.10136e-52	Akap5	1.41005e-53	A-kinase anchor protein 5	AKAP5_MOUSE	31	351.754	4.51754
P30 / P15	D3YVF0	0.601796	0.601796	2.47275e-24	Akap5	3.73774e-25	A-kinase anchor protein 5	AKAP5_MOUSE	31	51.7604	1.5176
P54 / P15	D3YVF0	0.696629	0.696629	5.47894e-25	Akap5	7.87998e-26	A-kinase anchor protein 5	AKAP5_MOUSE	31	62.0714	1.62071
P54 / P30	D3YVF0	0.0948334	0.0948334	0.183837	Akap5	0.62651	A-kinase anchor protein 5	AKAP5_MOUSE	31	6.7942	1.06794
P15 / P09	D3YXK2	-0.34824	0.34824	8.08034e-09	Safb	5.006e-09	Scaffold attachment factor B1	SAFB1_MOUSE	30	-21.4458	0.785542
P30 / P09	D3YXK2	-0.738692	0.738692	4.90333e-06	Safb	4.58753e-06	Scaffold attachment factor B1	SAFB1_MOUSE	30	-40.0718	0.599282
P54 / P09	D3YXK2	-0.609883	0.609883	1.95127e-19	Safb	4.28671e-20	Scaffold attachment factor B1	SAFB1_MOUSE	30	-34.475	0.65525
P30 / P15	D3YXK2	-0.390452	0.390452	0.0045797	Safb	0.00814973	Scaffold attachment factor B1	SAFB1_MOUSE	30	-23.711	0.76289
P54 / P15	D3YXK2	-0.261643	0.261643	1.07957e-09	Safb	6.00036e-10	Scaffold attachment factor B1	SAFB1_MOUSE	30	-16.5863	0.834137
P54 / P30	D3YXK2	0.128809	0.128809	0.123519	Safb	0.384528	Scaffold attachment factor B1	SAFB1_MOUSE	30	9.33909	1.09339
P15 / P09	D3YZP9	-0.373002	0.373002	0.224525	Ccdc6	0.804647	Coiled-coil domain-containing protein 6	CCDC6_MOUSE	18	-22.7826	0.772174
P30 / P09	D3YZP9	-0.717718	0.717718	0.00456434	Ccdc6	0.00811968	Coiled-coil domain-containing protein 6	CCDC6_MOUSE	18	-39.1942	0.608058
P54 / P09	D3YZP9	-0.748493	0.748493	7.00401e-07	Ccdc6	5.70771e-07	Coiled-coil domain-containing protein 6	CCDC6_MOUSE	18	-40.4775	0.595225
P30 / P15	D3YZP9	-0.344717	0.344717	9.9335e-05	Ccdc6	0.000116855	Coiled-coil domain-containing protein 6	CCDC6_MOUSE	18	-21.2537	0.787463
P54 / P15	D3YZP9	-0.375491	0.375491	0.000572005	Ccdc6	0.000792325	Coiled-coil domain-containing protein 6	CCDC6_MOUSE	18	-22.9157	0.770843
P54 / P30	D3YZP9	-0.0307745	0.0307745	0.219874	Ccdc6	0.783618	Coiled-coil domain-containing protein 6	CCDC6_MOUSE	18	-2.11054	0.978895
P15 / P09	D3YZU1	0.661418	0.661418	6.85114e-55	Shank1	1.97855e-56	SH3 and multiple ankyrin repeat domains protein 1	SHAN1_MOUSE	76	58.1636	1.58164
P30 / P09	D3YZU1	1.23998	1.23998	2.37168e-66	Shank1	4.53896e-68	SH3 and multiple ankyrin repeat domains protein 1	SHAN1_MOUSE	76	136.196	2.36196
P54 / P09	D3YZU1	1.3878	1.3878	6.29568e-70	Shank1	1.04615e-71	SH3 and multiple ankyrin repeat domains protein 1	SHAN1_MOUSE	76	161.68	2.6168
P30 / P15	D3YZU1	0.578567	0.578567	3.09744e-28	Shank1	3.6597e-29	SH3 and multiple ankyrin repeat domains protein 1	SHAN1_MOUSE	76	49.3365	1.49337
P54 / P15	D3YZU1	0.726385	0.726385	7.35876e-44	Shank1	3.82021e-45	SH3 and multiple ankyrin repeat domains protein 1	SHAN1_MOUSE	76	65.4488	1.65449
P54 / P30	D3YZU1	0.147818	0.147818	1.21861e-06	Shank1	1.0326e-06	SH3 and multiple ankyrin repeat domains protein 1	SHAN1_MOUSE	76	10.7892	1.10789
P15 / P09	D3Z4S3	0.054904	0.054904	0.220621	Ptrhd1	0.787316	Putative peptidyl-tRNA hydrolase PTRHD1	PTRD1_MOUSE	6	3.87899	1.03879
P30 / P09	D3Z4S3	-0.292943	0.292943	0.0734605	Ptrhd1	0.206172	Putative peptidyl-tRNA hydrolase PTRHD1	PTRD1_MOUSE	6	-18.3764	0.816236
P54 / P09	D3Z4S3	-0.59241	0.59241	0.0211645	Ptrhd1	0.0474466	Putative peptidyl-tRNA hydrolase PTRHD1	PTRD1_MOUSE	6	-33.6766	0.663234
P30 / P15	D3Z4S3	-0.347846	0.347846	0.041624	Ptrhd1	0.104464	Putative peptidyl-tRNA hydrolase PTRHD1	PTRD1_MOUSE	6	-21.4244	0.785756
P54 / P15	D3Z4S3	-0.647314	0.647314	0.0986277	Ptrhd1	0.292244	Putative peptidyl-tRNA hydrolase PTRHD1	PTRD1_MOUSE	6	-36.1532	0.638468
P54 / P30	D3Z4S3	-0.299467	0.299467	0.240168	Ptrhd1	0.876691	Putative peptidyl-tRNA hydrolase PTRHD1	PTRD1_MOUSE	6	-18.7448	0.812552
P15 / P09	D3Z6Q9	0.795122	0.795122	0.0103808	Bin2	0.0207345	Bridging integrator 2	BIN2_MOUSE	5	73.5224	1.73522
P30 / P09	D3Z6Q9	0.498524	0.498524	0.0852592	Bin2	0.246261	Bridging integrator 2	BIN2_MOUSE	5	41.2768	1.41277
P54 / P09	D3Z6Q9	1.56062	1.56062	0.0479008	Bin2	0.123315	Bridging integrator 2	BIN2_MOUSE	5	194.981	2.94981
P30 / P15	D3Z6Q9	-0.296598	0.296598	0.173847	Bin2	0.583899	Bridging integrator 2	BIN2_MOUSE	5	-18.583	0.81417
P54 / P15	D3Z6Q9	0.765499	0.765499	0.162099	Bin2	0.536137	Bridging integrator 2	BIN2_MOUSE	5	69.9958	1.69996
P54 / P30	D3Z6Q9	1.0621	1.0621	0.250531	Bin2	0.925897	Bridging integrator 2	BIN2_MOUSE	5	108.796	2.08796
P15 / P09	D3Z7P3	0.962138	0.962138	1.72859e-36	Gls	1.28296e-37	Glutaminase kidney isoform, mitochondrial	GLSK_MOUSE	43	94.8195	1.94819
P30 / P09	D3Z7P3	1.74668	1.74668	3.62766e-58	Gls	9.27077e-60	Glutaminase kidney isoform, mitochondrial	GLSK_MOUSE	43	235.585	3.35585
P54 / P09	D3Z7P3	2.02733	2.02733	1.51253e-78	Gls	1.9067e-80	Glutaminase kidney isoform, mitochondrial	GLSK_MOUSE	43	307.651	4.07651
P30 / P15	D3Z7P3	0.78454	0.78454	3.68645e-29	Gls	4.07681e-30	Glutaminase kidney isoform, mitochondrial	GLSK_MOUSE	43	72.2542	1.72254
P54 / P15	D3Z7P3	1.0652	1.0652	1.37138e-52	Gls	4.54192e-54	Glutaminase kidney isoform, mitochondrial	GLSK_MOUSE	43	109.245	2.09245
P54 / P30	D3Z7P3	0.280656	0.280656	2.60469e-05	Gls	2.76588e-05	Glutaminase kidney isoform, mitochondrial	GLSK_MOUSE	43	21.4747	1.21475
P15 / P09	D3Z7P3-2	0.509989	0.509989	0.0113038	Gls	0.0228745	Isoform 2 of Glutaminase kidney isoform, mitochondrial	GLSK_MOUSE	2	42.4039	1.42404
P30 / P09	D3Z7P3-2	0.975209	0.975209	0.00134553	Gls	0.00206101	Isoform 2 of Glutaminase kidney isoform, mitochondrial	GLSK_MOUSE	2	96.5926	1.96593
P54 / P09	D3Z7P3-2	0.759995	0.759995	0.00115028	Gls	0.00172555	Isoform 2 of Glutaminase kidney isoform, mitochondrial	GLSK_MOUSE	2	69.3485	1.69348
P30 / P15	D3Z7P3-2	0.46522	0.46522	0.0194827	Gls	0.0430668	Isoform 2 of Glutaminase kidney isoform, mitochondrial	GLSK_MOUSE	2	38.0528	1.38053
P54 / P15	D3Z7P3-2	0.250006	0.250006	0.0538934	Gls	0.142144	Isoform 2 of Glutaminase kidney isoform, mitochondrial	GLSK_MOUSE	2	18.9212	1.18921
P54 / P30	D3Z7P3-2	-0.215214	0.215214	0.0474167	Gls	0.12178	Isoform 2 of Glutaminase kidney isoform, mitochondrial	GLSK_MOUSE	2	-13.8582	0.861418
P30 / P09	E0CZ16;E0CZ16-2	-0.38311	0.38311	0.140185	Klhl3	0.449152	Kelch-like protein 3;Isoform 2 of Kelch-like protein 3	KLHL3_MOUSE	4	-23.3217	0.766783
P54 / P09	E0CZ16;E0CZ16-2	-0.669759	0.669759	0.108892	Klhl3	0.329111	Kelch-like protein 3;Isoform 2 of Kelch-like protein 3	KLHL3_MOUSE	4	-37.1388	0.628612
P15 / P09	E1U8D0	-0.234528	0.234528	0.000499519	Soga1	0.000680813	Protein SOGA1	SOGA1_MOUSE	17	-15.0037	0.849963
P30 / P15	E1U8D0	0.061379	0.061379	0.223474	Soga1	0.799908	Protein SOGA1	SOGA1_MOUSE	17	4.34627	1.04346
P15 / P09	E9PUL5	0.487296	0.487296	1.41639e-05	Prrt2	1.43571e-05	Proline-rich transmembrane protein 2	PRRT2_MOUSE	12	40.1815	1.40182
P30 / P09	E9PUL5	0.772223	0.772223	6.113e-11	Prrt2	2.92479e-11	Proline-rich transmembrane protein 2	PRRT2_MOUSE	12	70.79	1.7079
P54 / P09	E9PUL5	1.56875	1.56875	2.45666e-16	Prrt2	6.99049e-17	Proline-rich transmembrane protein 2	PRRT2_MOUSE	12	196.648	2.96648
P30 / P15	E9PUL5	0.284927	0.284927	2.97568e-05	Prrt2	3.19188e-05	Proline-rich transmembrane protein 2	PRRT2_MOUSE	12	21.8349	1.21835
P54 / P15	E9PUL5	1.08145	1.08145	1.42122e-14	Prrt2	4.74773e-15	Proline-rich transmembrane protein 2	PRRT2_MOUSE	12	111.617	2.11617
P54 / P30	E9PUL5	0.796528	0.796528	6.49824e-10	Prrt2	3.52019e-10	Proline-rich transmembrane protein 2	PRRT2_MOUSE	12	73.6916	1.73692
P15 / P09	E9PV24;E9PV24-2	0.725752	0.725752	0.000309133	Fga	0.000403686	Fibrinogen alpha chain;Isoform 2 of Fibrinogen alpha chain	FIBA_MOUSE	11	65.3762	1.65376
P30 / P09	E9PV24;E9PV24-2	1.38421	1.38421	5.09828e-09	Fga	3.07732e-09	Fibrinogen alpha chain;Isoform 2 of Fibrinogen alpha chain	FIBA_MOUSE	11	161.029	2.61029
P54 / P09	E9PV24;E9PV24-2	1.83777	1.83777	1.8402e-11	Fga	8.33004e-12	Fibrinogen alpha chain;Isoform 2 of Fibrinogen alpha chain	FIBA_MOUSE	11	257.457	3.57457
P30 / P15	E9PV24;E9PV24-2	0.658458	0.658458	0.000135455	Fga	0.000163567	Fibrinogen alpha chain;Isoform 2 of Fibrinogen alpha chain	FIBA_MOUSE	11	57.8395	1.57839
P54 / P15	E9PV24;E9PV24-2	1.11202	1.11202	2.62118e-08	Fga	1.74495e-08	Fibrinogen alpha chain;Isoform 2 of Fibrinogen alpha chain	FIBA_MOUSE	11	116.148	2.16148
P54 / P30	E9PV24;E9PV24-2	0.453561	0.453561	0.00015641	Fga	0.000191488	Fibrinogen alpha chain;Isoform 2 of Fibrinogen alpha chain	FIBA_MOUSE	11	36.9416	1.36942
P15 / P09	E9PZJ8	-0.618135	0.618135	0.00106391	Ascc3	0.00157965	Activating signal cointegrator 1 complex subunit 3	ASCC3_MOUSE	8	-34.8487	0.651513
P54 / P09	E9PZJ8	-3.37053	3.37053	0.0515005	Ascc3	0.134606	Activating signal cointegrator 1 complex subunit 3	ASCC3_MOUSE	8	-90.3313	0.0966873
P54 / P15	E9PZJ8	-2.75239	2.75239	0.0331814	Ascc3	0.0800636	Activating signal cointegrator 1 complex subunit 3	ASCC3_MOUSE	8	-85.1596	0.148404
P15 / P09	E9PZM4	-0.342907	0.342907	0.146691	Chd2	0.47477	Chromodomain-helicase-DNA-binding protein 2	CHD2_MOUSE	5	-21.1549	0.788451
P30 / P09	E9PZM4	-0.485372	0.485372	0.026125	Chd2	0.0607287	Chromodomain-helicase-DNA-binding protein 2	CHD2_MOUSE	5	-28.5687	0.714313
P54 / P09	E9PZM4	-0.0410432	0.0410432	0.224891	Chd2	0.806345	Chromodomain-helicase-DNA-binding protein 2	CHD2_MOUSE	5	-2.80481	0.971952
P30 / P15	E9PZM4	-0.142465	0.142465	0.137318	Chd2	0.438139	Chromodomain-helicase-DNA-binding protein 2	CHD2_MOUSE	5	-9.403	0.90597
P54 / P15	E9PZM4	0.301864	0.301864	0.114269	Chd2	0.349419	Chromodomain-helicase-DNA-binding protein 2	CHD2_MOUSE	5	23.2736	1.23274
P54 / P30	E9PZM4	0.444329	0.444329	0.0170542	Chd2	0.0368603	Chromodomain-helicase-DNA-binding protein 2	CHD2_MOUSE	5	36.0681	1.36068
P15 / P09	E9Q1P8	-1.17355	1.17355	0.0343105	Irf2bp2	0.0832283	Interferon regulatory factor 2-binding protein 2	I2BP2_MOUSE	5	-55.6672	0.443328
P30 / P09	E9Q1P8	-1.4663	1.4663	0.0428299	Irf2bp2	0.107973	Interferon regulatory factor 2-binding protein 2	I2BP2_MOUSE	5	-63.8092	0.361908
P54 / P09	E9Q1P8	-1.95691	1.95691	0.0233568	Irf2bp2	0.0532339	Interferon regulatory factor 2-binding protein 2	I2BP2_MOUSE	5	-74.2421	0.257579
P30 / P15	E9Q1P8	-0.29275	0.29275	0.0536443	Irf2bp2	0.141328	Interferon regulatory factor 2-binding protein 2	I2BP2_MOUSE	5	-18.3656	0.816344
P54 / P15	E9Q1P8	-0.78336	0.78336	0.122373	Irf2bp2	0.38009	Interferon regulatory factor 2-binding protein 2	I2BP2_MOUSE	5	-41.8988	0.581012
P54 / P30	E9Q1P8	-0.49061	0.49061	0.145298	Irf2bp2	0.469079	Interferon regulatory factor 2-binding protein 2	I2BP2_MOUSE	5	-28.8276	0.711724
P15 / P09	E9Q401	0.601954	0.601954	1.34146e-56	Ryr2	3.64345e-58	Ryanodine receptor 2	RYR2_MOUSE	172	51.7771	1.51777
P30 / P09	E9Q401	0.840236	0.840236	4.91881e-83	Ryr2	5.63696e-85	Ryanodine receptor 2	RYR2_MOUSE	172	79.0343	1.79034
P54 / P09	E9Q401	1.14665	1.14665	7.50152e-127	Ryr2	2.14919e-129	Ryanodine receptor 2	RYR2_MOUSE	172	121.399	2.21399
P30 / P15	E9Q401	0.238282	0.238282	3.69602e-17	Ryr2	9.75893e-18	Ryanodine receptor 2	RYR2_MOUSE	172	17.9587	1.17959
P54 / P15	E9Q401	0.544694	0.544694	1.44003e-56	Ryr2	3.94416e-58	Ryanodine receptor 2	RYR2_MOUSE	172	45.8711	1.45871
P54 / P30	E9Q401	0.306412	0.306412	2.79711e-17	Ryr2	7.32453e-18	Ryanodine receptor 2	RYR2_MOUSE	172	23.6629	1.23663
P15 / P09	E9Q4S1	1.7692	1.7692	0.00117859	Pde8b	0.00177558	High affinity cAMP-specific and IBMX-insensitive 3',5'-cyclic phosphodiesterase 8B	PDE8B_MOUSE	8	240.864	3.40864
P30 / P09	E9Q4S1	1.87591	1.87591	0.0184583	Pde8b	0.0404112	High affinity cAMP-specific and IBMX-insensitive 3',5'-cyclic phosphodiesterase 8B	PDE8B_MOUSE	8	267.033	3.67033
P54 / P09	E9Q4S1	2.24652	2.24652	0.000473814	Pde8b	0.000642793	High affinity cAMP-specific and IBMX-insensitive 3',5'-cyclic phosphodiesterase 8B	PDE8B_MOUSE	8	374.537	4.74537
P30 / P15	E9Q4S1	0.106713	0.106713	0.167969	Pde8b	0.560019	High affinity cAMP-specific and IBMX-insensitive 3',5'-cyclic phosphodiesterase 8B	PDE8B_MOUSE	8	7.67718	1.07677
P54 / P15	E9Q4S1	0.477324	0.477324	0.0104231	Pde8b	0.0208354	High affinity cAMP-specific and IBMX-insensitive 3',5'-cyclic phosphodiesterase 8B	PDE8B_MOUSE	8	39.2159	1.39216
P54 / P30	E9Q4S1	0.370612	0.370612	0.131435	Pde8b	0.414881	High affinity cAMP-specific and IBMX-insensitive 3',5'-cyclic phosphodiesterase 8B	PDE8B_MOUSE	8	29.2901	1.2929
P15 / P09	E9Q4Z2	-0.73042	0.73042	0.00161893	Acacb	0.00253173	Acetyl-CoA carboxylase 2	ACACB_MOUSE	1	-39.7272	0.602728
P30 / P09	E9Q4Z2	-1.18084	1.18084	0.00945491	Acacb	0.0186444	Acetyl-CoA carboxylase 2	ACACB_MOUSE	1	-55.8906	0.441094
P54 / P09	E9Q4Z2	-1.37901	1.37901	0.00184645	Acacb	0.00293388	Acetyl-CoA carboxylase 2	ACACB_MOUSE	1	-61.5516	0.384484
P30 / P15	E9Q4Z2	-0.450422	0.450422	0.038452	Acacb	0.0950152	Acetyl-CoA carboxylase 2	ACACB_MOUSE	1	-26.8171	0.731829
P54 / P15	E9Q4Z2	-0.648586	0.648586	0.00493707	Acacb	0.00888174	Acetyl-CoA carboxylase 2	ACACB_MOUSE	1	-36.2095	0.637905
P54 / P30	E9Q4Z2	-0.198164	0.198164	0.07191	Acacb	0.200929	Acetyl-CoA carboxylase 2	ACACB_MOUSE	1	-12.8341	0.871659
P15 / P09	E9Q5K9;E9Q5K9-2;E9Q5K9-3	0.0250798	0.0250798	0.13872	Ythdc1	0.443566	YTH domain-containing protein 1;Isoform 2 of YTH domain-containing protein 1;Isoform 3 of YTH domain-containing protein 1	YTDC1_MOUSE	6	1.7536	1.01754
P30 / P09	E9Q5K9;E9Q5K9-2;E9Q5K9-3	-2.11373	2.11373	0.00945918	Ythdc1	0.0186571	YTH domain-containing protein 1;Isoform 2 of YTH domain-containing protein 1;Isoform 3 of YTH domain-containing protein 1	YTDC1_MOUSE	6	-76.8951	0.231049
P54 / P09	E9Q5K9;E9Q5K9-2;E9Q5K9-3	-1.41995	1.41995	0.0398165	Ythdc1	0.0990704	YTH domain-containing protein 1;Isoform 2 of YTH domain-containing protein 1;Isoform 3 of YTH domain-containing protein 1	YTDC1_MOUSE	6	-62.6275	0.373725
P30 / P15	E9Q5K9;E9Q5K9-2;E9Q5K9-3	-2.13881	2.13881	0.0172019	Ythdc1	0.0372209	YTH domain-containing protein 1;Isoform 2 of YTH domain-containing protein 1;Isoform 3 of YTH domain-containing protein 1	YTDC1_MOUSE	6	-77.2933	0.227067
P54 / P15	E9Q5K9;E9Q5K9-2;E9Q5K9-3	-1.44503	1.44503	0.13782	Ythdc1	0.44014	YTH domain-containing protein 1;Isoform 2 of YTH domain-containing protein 1;Isoform 3 of YTH domain-containing protein 1	YTDC1_MOUSE	6	-63.2715	0.367285
P54 / P30	E9Q5K9;E9Q5K9-2;E9Q5K9-3	0.693777	0.693777	0.0616892	Ythdc1	0.16721	YTH domain-containing protein 1;Isoform 2 of YTH domain-containing protein 1;Isoform 3 of YTH domain-containing protein 1	YTDC1_MOUSE	6	61.7513	1.61751
P15 / P09	E9Q612	0.510734	0.510734	0.212542	Ptpro	0.751148	Receptor-type tyrosine-protein phosphatase O	PTPRO_MOUSE	2	42.4775	1.42478
P30 / P09	E9Q612	0.542086	0.542086	0.0615645	Ptpro	0.166815	Receptor-type tyrosine-protein phosphatase O	PTPRO_MOUSE	2	45.6076	1.45608
P54 / P09	E9Q612	0.582456	0.582456	0.0240354	Ptpro	0.0550672	Receptor-type tyrosine-protein phosphatase O	PTPRO_MOUSE	2	49.7396	1.4974
P30 / P15	E9Q612	0.0313519	0.0313519	0.217425	Ptpro	0.772849	Receptor-type tyrosine-protein phosphatase O	PTPRO_MOUSE	2	2.19693	1.02197
P54 / P15	E9Q612	0.0717214	0.0717214	0.160017	Ptpro	0.527712	Receptor-type tyrosine-protein phosphatase O	PTPRO_MOUSE	2	5.09699	1.05097
P54 / P30	E9Q612	0.0403695	0.0403695	0.239287	Ptpro	0.872579	Receptor-type tyrosine-protein phosphatase O	PTPRO_MOUSE	2	2.83771	1.02838
P15 / P09	E9Q6B2	-0.30035	0.30035	0.22723	Ccdc85c	0.817076	Coiled-coil domain-containing protein 85C	CC85C_MOUSE	4	-18.7945	0.812055
P30 / P09	E9Q6B2	-0.950472	0.950472	0.0285753	Ccdc85c	0.0672892	Coiled-coil domain-containing protein 85C	CC85C_MOUSE	4	-48.2537	0.517463
P54 / P09	E9Q6B2	-1.07874	1.07874	0.0903193	Ccdc85c	0.263381	Coiled-coil domain-containing protein 85C	CC85C_MOUSE	4	-52.6559	0.473441
P30 / P15	E9Q6B2	-0.650122	0.650122	0.0342152	Ccdc85c	0.082954	Coiled-coil domain-containing protein 85C	CC85C_MOUSE	4	-36.2774	0.637226
P54 / P15	E9Q6B2	-0.778394	0.778394	0.0546942	Ccdc85c	0.14484	Coiled-coil domain-containing protein 85C	CC85C_MOUSE	4	-41.6985	0.583015
P54 / P30	E9Q6B2	-0.128272	0.128272	0.0423675	Ccdc85c	0.106629	Coiled-coil domain-containing protein 85C	CC85C_MOUSE	4	-8.50736	0.914926
P15 / P09	E9Q735	-0.0974296	0.0974296	0.00163985	Ube4a	0.00257103	Ubiquitin conjugation factor E4 A	UBE4A_MOUSE	16	-6.53031	0.934697
P30 / P09	E9Q735	-0.467857	0.467857	0.00627484	Ube4a	0.0116673	Ubiquitin conjugation factor E4 A	UBE4A_MOUSE	16	-27.6962	0.723038
P54 / P09	E9Q735	-0.588997	0.588997	1.10635e-11	Ube4a	4.88411e-12	Ubiquitin conjugation factor E4 A	UBE4A_MOUSE	16	-33.5195	0.664805
P30 / P15	E9Q735	-0.370427	0.370427	0.067421	Ube4a	0.185906	Ubiquitin conjugation factor E4 A	UBE4A_MOUSE	16	-22.6447	0.773553
P54 / P15	E9Q735	-0.491567	0.491567	4.23128e-10	Ube4a	2.23832e-10	Ubiquitin conjugation factor E4 A	UBE4A_MOUSE	16	-28.8748	0.711252
P54 / P30	E9Q735	-0.12114	0.12114	0.00868145	Ube4a	0.0168903	Ubiquitin conjugation factor E4 A	UBE4A_MOUSE	16	-8.05392	0.919461
P15 / P09	E9Q8I9;E9Q8I9-2	-0.24303	0.24303	0.00453416	Fry	0.00805668	Protein furry homolog;Isoform 2 of Protein furry homolog	FRY_MOUSE	59	-15.5031	0.844969
P30 / P09	E9Q8I9;E9Q8I9-2	-0.315789	0.315789	3.43512e-10	Fry	1.79393e-10	Protein furry homolog;Isoform 2 of Protein furry homolog	FRY_MOUSE	59	-19.6589	0.803411
P54 / P09	E9Q8I9;E9Q8I9-2	-0.475988	0.475988	2.27907e-07	Fry	1.72379e-07	Protein furry homolog;Isoform 2 of Protein furry homolog	FRY_MOUSE	59	-28.1026	0.718974
P30 / P15	E9Q8I9;E9Q8I9-2	-0.0727595	0.0727595	0.0267543	Fry	0.0624064	Protein furry homolog;Isoform 2 of Protein furry homolog	FRY_MOUSE	59	-4.91824	0.950818
P54 / P15	E9Q8I9;E9Q8I9-2	-0.232959	0.232959	5.0271e-05	Fry	5.60897e-05	Protein furry homolog;Isoform 2 of Protein furry homolog	FRY_MOUSE	59	-14.9112	0.850888
P54 / P30	E9Q8I9;E9Q8I9-2	-0.160199	0.160199	0.0881458	Fry	0.256043	Protein furry homolog;Isoform 2 of Protein furry homolog	FRY_MOUSE	59	-10.5098	0.894902
P15 / P09	E9Q9D5	-1.13584	1.13584	0.0240009	Rabl2	0.0549606	Rab-like protein 2A	RBL2A_MOUSE	6	-54.4929	0.455071
P30 / P09	E9Q9D5	-1.64607	1.64607	0.000235547	Rabl2	0.000299873	Rab-like protein 2A	RBL2A_MOUSE	6	-68.0491	0.319509
P30 / P15	E9Q9D5	-0.510235	0.510235	0.0151715	Rabl2	0.0321442	Rab-like protein 2A	RBL2A_MOUSE	6	-29.7892	0.702108
P15 / P09	F6SEU4	1.17272	1.17272	5.24924e-104	Syngap1	2.82734e-106	Ras/Rap GTPase-activating protein SynGAP	SYGP1_MOUSE	72	125.436	2.25436
P30 / P09	F6SEU4	1.64344	1.64344	8.68043e-92	Syngap1	7.75927e-94	Ras/Rap GTPase-activating protein SynGAP	SYGP1_MOUSE	72	212.41	3.1241
P54 / P09	F6SEU4	1.6097	1.6097	1.62774e-103	Syngap1	9.14039e-106	Ras/Rap GTPase-activating protein SynGAP	SYGP1_MOUSE	72	205.188	3.05188
P30 / P15	F6SEU4	0.470721	0.470721	8.30111e-27	Syngap1	1.06737e-27	Ras/Rap GTPase-activating protein SynGAP	SYGP1_MOUSE	72	38.5802	1.3858
P54 / P15	F6SEU4	0.436982	0.436982	4.92724e-13	Syngap1	1.91082e-13	Ras/Rap GTPase-activating protein SynGAP	SYGP1_MOUSE	72	35.377	1.35377
P54 / P30	F6SEU4	-0.0337383	0.0337383	0.0355347	Syngap1	0.086697	Ras/Rap GTPase-activating protein SynGAP	SYGP1_MOUSE	72	-2.31143	0.976886
P30 / P15	F6W8I0	0.0537351	0.0537351	0.00121593	Yjefn3	0.00183923	YjeF N-terminal domain-containing protein 3	YJEN3_MOUSE	3	3.79487	1.03795
P54 / P15	F6W8I0	1.08792	1.08792	0.00625808	Yjefn3	0.0116297	YjeF N-terminal domain-containing protein 3	YJEN3_MOUSE	3	112.567	2.12567
P54 / P30	F6W8I0	1.03418	1.03418	0.208696	Yjefn3	0.734215	YjeF N-terminal domain-containing protein 3	YJEN3_MOUSE	3	104.795	2.04795
P15 / P09	F6ZDS4	-0.286502	0.286502	1.08832e-13	Tpr	3.99235e-14	Nucleoprotein TPR	TPR_MOUSE	68	-18.0112	0.819888
P30 / P09	F6ZDS4	-0.492859	0.492859	4.08978e-13	Tpr	1.57808e-13	Nucleoprotein TPR	TPR_MOUSE	68	-28.9384	0.710616
P54 / P09	F6ZDS4	-0.201677	0.201677	1.34842e-07	Tpr	9.83114e-08	Nucleoprotein TPR	TPR_MOUSE	68	-13.0461	0.869539
P30 / P15	F6ZDS4	-0.206357	0.206357	0.00184071	Tpr	0.00292349	Nucleoprotein TPR	TPR_MOUSE	68	-13.3277	0.866723
P54 / P15	F6ZDS4	0.084825	0.084825	0.0714306	Tpr	0.199271	Nucleoprotein TPR	TPR_MOUSE	68	6.05591	1.06056
P54 / P30	F6ZDS4	0.291182	0.291182	4.62207e-06	Tpr	4.29578e-06	Nucleoprotein TPR	TPR_MOUSE	68	22.3642	1.22364
P15 / P09	F8VPU2	-0.458216	0.458216	2.68407e-21	Farp1	5.06608e-22	FERM, RhoGEF and pleckstrin domain-containing protein 1	FARP1_MOUSE	47	-27.2114	0.727886
P30 / P09	F8VPU2	-0.707676	0.707676	1.66387e-16	Farp1	4.6621e-17	FERM, RhoGEF and pleckstrin domain-containing protein 1	FARP1_MOUSE	47	-38.7694	0.612306
P54 / P09	F8VPU2	-0.913011	0.913011	3.47529e-19	Farp1	7.81801e-20	FERM, RhoGEF and pleckstrin domain-containing protein 1	FARP1_MOUSE	47	-46.8925	0.531075
P30 / P15	F8VPU2	-0.249461	0.249461	2.11285e-06	Farp1	1.85353e-06	FERM, RhoGEF and pleckstrin domain-containing protein 1	FARP1_MOUSE	47	-15.8789	0.841211
P54 / P15	F8VPU2	-0.454796	0.454796	1.96043e-08	Farp1	1.28329e-08	FERM, RhoGEF and pleckstrin domain-containing protein 1	FARP1_MOUSE	47	-27.0387	0.729613
P54 / P30	F8VPU2	-0.205335	0.205335	0.0111372	Farp1	0.0224876	FERM, RhoGEF and pleckstrin domain-containing protein 1	FARP1_MOUSE	47	-13.2663	0.867337
P15 / P09	G3X9K3	0.0191638	0.0191638	0.238571	Arfgef1	0.869256	Brefeldin A-inhibited guanine nucleotide-exchange protein 1	BIG1_MOUSE	29	1.33719	1.01337
P30 / P09	G3X9K3	0.0204361	0.0204361	0.243782	Arfgef1	0.894027	Brefeldin A-inhibited guanine nucleotide-exchange protein 1	BIG1_MOUSE	29	1.4266	1.01427
P54 / P09	G3X9K3	0.170054	0.170054	0.0177419	Arfgef1	0.0385946	Brefeldin A-inhibited guanine nucleotide-exchange protein 1	BIG1_MOUSE	29	12.5101	1.1251
P30 / P15	G3X9K3	0.00127228	0.00127228	0.239047	Arfgef1	0.871402	Brefeldin A-inhibited guanine nucleotide-exchange protein 1	BIG1_MOUSE	29	0.0882267	1.00088
P54 / P15	G3X9K3	0.15089	0.15089	0.00495586	Arfgef1	0.00892407	Brefeldin A-inhibited guanine nucleotide-exchange protein 1	BIG1_MOUSE	29	11.0255	1.11025
P54 / P30	G3X9K3	0.149618	0.149618	0.0419733	Arfgef1	0.105471	Brefeldin A-inhibited guanine nucleotide-exchange protein 1	BIG1_MOUSE	29	10.9276	1.10928
P15 / P09	G3XA57;G3XA57-2	0.0280953	0.0280953	2.1291e-05	Rab11fip2	2.22621e-05	Rab11 family-interacting protein 2;Isoform 2 of Rab11 family-interacting protein 2	RFIP2_MOUSE	20	1.96651	1.01967
P30 / P09	G3XA57;G3XA57-2	0.131837	0.131837	0.00317882	Rab11fip2	0.00538315	Rab11 family-interacting protein 2;Isoform 2 of Rab11 family-interacting protein 2	RFIP2_MOUSE	20	9.56876	1.09569
P54 / P09	G3XA57;G3XA57-2	-0.170992	0.170992	0.0890309	Rab11fip2	0.259053	Rab11 family-interacting protein 2;Isoform 2 of Rab11 family-interacting protein 2	RFIP2_MOUSE	20	-11.1768	0.888232
P30 / P15	G3XA57;G3XA57-2	0.103741	0.103741	0.190282	Rab11fip2	0.653839	Rab11 family-interacting protein 2;Isoform 2 of Rab11 family-interacting protein 2	RFIP2_MOUSE	20	7.45564	1.07456
P54 / P15	G3XA57;G3XA57-2	-0.199088	0.199088	0.000303215	Rab11fip2	0.000395229	Rab11 family-interacting protein 2;Isoform 2 of Rab11 family-interacting protein 2	RFIP2_MOUSE	20	-12.8899	0.871101
P54 / P30	G3XA57;G3XA57-2	-0.302829	0.302829	0.00461298	Rab11fip2	0.0082192	Rab11 family-interacting protein 2;Isoform 2 of Rab11 family-interacting protein 2	RFIP2_MOUSE	20	-18.9339	0.810661
P15 / P09	G5E829	0.695076	0.695076	3.44566e-47	Atp2b1	1.52026e-48	Plasma membrane calcium-transporting ATPase 1	AT2B1_MOUSE	69	61.8969	1.61897
P30 / P09	G5E829	1.03293	1.03293	3.77848e-51	Atp2b1	1.39854e-52	Plasma membrane calcium-transporting ATPase 1	AT2B1_MOUSE	69	104.617	2.04617
P54 / P09	G5E829	1.4467	1.4467	3.22113e-63	Atp2b1	6.95522e-65	Plasma membrane calcium-transporting ATPase 1	AT2B1_MOUSE	69	172.584	2.72584
P30 / P15	G5E829	0.337854	0.337854	3.00543e-11	Atp2b1	1.39319e-11	Plasma membrane calcium-transporting ATPase 1	AT2B1_MOUSE	69	26.3875	1.26387
P54 / P15	G5E829	0.751628	0.751628	1.34481e-16	Atp2b1	3.73112e-17	Plasma membrane calcium-transporting ATPase 1	AT2B1_MOUSE	69	68.3691	1.68369
P54 / P30	G5E829	0.413774	0.413774	0.0349039	Atp2b1	0.0848759	Plasma membrane calcium-transporting ATPase 1	AT2B1_MOUSE	69	33.2166	1.33217
P15 / P09	G5E870	-0.346275	0.346275	0.00426118	Trip12	0.00750175	E3 ubiquitin-protein ligase TRIP12	TRIPC_MOUSE	15	-21.3387	0.786613
P30 / P09	G5E870	-0.976808	0.976808	1.11092e-10	Trip12	5.47695e-11	E3 ubiquitin-protein ligase TRIP12	TRIPC_MOUSE	15	-49.1897	0.508103
P54 / P09	G5E870	-0.937447	0.937447	2.64428e-11	Trip12	1.2182e-11	E3 ubiquitin-protein ligase TRIP12	TRIPC_MOUSE	15	-47.7844	0.522156
P30 / P15	G5E870	-0.630533	0.630533	5.72323e-10	Trip12	3.0774e-10	E3 ubiquitin-protein ligase TRIP12	TRIPC_MOUSE	15	-35.4062	0.645938
P54 / P15	G5E870	-0.591173	0.591173	3.26308e-10	Trip12	1.69923e-10	E3 ubiquitin-protein ligase TRIP12	TRIPC_MOUSE	15	-33.6197	0.663803
P54 / P30	G5E870	0.0393607	0.0393607	0.121476	Trip12	0.376707	E3 ubiquitin-protein ligase TRIP12	TRIPC_MOUSE	15	2.76584	1.02766
P15 / P09	G5E8K5-2	0.400787	0.400787	4.44157e-31	Ank3	4.40289e-32	Isoform 2 of Ankyrin-3	ANK3_MOUSE	65	32.0228	1.32023
P30 / P09	G5E8K5-2	0.918069	0.918069	1.04135e-53	Ank3	3.25796e-55	Isoform 2 of Ankyrin-3	ANK3_MOUSE	65	88.9585	1.88959
P54 / P09	G5E8K5-2	1.51686	1.51686	1.25186e-73	Ank3	1.85068e-75	Isoform 2 of Ankyrin-3	ANK3_MOUSE	65	186.167	2.86167
P30 / P15	G5E8K5-2	0.517282	0.517282	9.04728e-24	Ank3	1.42251e-24	Isoform 2 of Ankyrin-3	ANK3_MOUSE	65	43.1257	1.43126
P54 / P15	G5E8K5-2	1.11607	1.11607	2.58628e-64	Ank3	5.33498e-66	Isoform 2 of Ankyrin-3	ANK3_MOUSE	65	116.756	2.16756
P54 / P30	G5E8K5-2	0.598788	0.598788	5.37029e-29	Ank3	6.0005e-30	Isoform 2 of Ankyrin-3	ANK3_MOUSE	65	51.4444	1.51444
P15 / P09	O08529	-0.185182	0.185182	0.0460812	Capn2	0.117722	Calpain-2 catalytic subunit	CAN2_MOUSE	33	-12.0462	0.879538
P30 / P09	O08529	-0.0172515	0.0172515	0.194591	Capn2	0.672639	Calpain-2 catalytic subunit	CAN2_MOUSE	33	-1.18866	0.988113
P54 / P09	O08529	0.42477	0.42477	3.60731e-05	Capn2	3.93059e-05	Calpain-2 catalytic subunit	CAN2_MOUSE	33	34.2358	1.34236
P30 / P15	O08529	0.167931	0.167931	0.17051	Capn2	0.570482	Calpain-2 catalytic subunit	CAN2_MOUSE	33	12.3446	1.12345
P54 / P15	O08529	0.609952	0.609952	7.21168e-11	Capn2	3.47939e-11	Calpain-2 catalytic subunit	CAN2_MOUSE	33	52.6208	1.52621
P54 / P30	O08529	0.442021	0.442021	4.4248e-05	Capn2	4.88725e-05	Calpain-2 catalytic subunit	CAN2_MOUSE	33	35.8506	1.35851
P15 / P09	O08530	1.29861	1.29861	1.4135e-09	S1pr1	7.97784e-10	Sphingosine 1-phosphate receptor 1	S1PR1_MOUSE	6	145.992	2.45992
P30 / P09	O08530	1.93301	1.93301	2.67395e-08	S1pr1	1.78314e-08	Sphingosine 1-phosphate receptor 1	S1PR1_MOUSE	6	281.85	3.8185
P54 / P09	O08530	2.34819	2.34819	1.95412e-08	S1pr1	1.27826e-08	Sphingosine 1-phosphate receptor 1	S1PR1_MOUSE	6	409.184	5.09184
P30 / P15	O08530	0.634393	0.634393	0.000550724	S1pr1	0.000759249	Sphingosine 1-phosphate receptor 1	S1PR1_MOUSE	6	55.2284	1.55228
P54 / P15	O08530	1.04958	1.04958	4.32466e-07	S1pr1	3.41622e-07	Sphingosine 1-phosphate receptor 1	S1PR1_MOUSE	6	106.992	2.06992
P54 / P30	O08530	0.415183	0.415183	0.049359	S1pr1	0.127962	Sphingosine 1-phosphate receptor 1	S1PR1_MOUSE	6	33.3467	1.33347
P15 / P09	O08532-5	0.411219	0.411219	1.04707e-28	Cacna2d1	1.20355e-29	Isoform 2E of Voltage-dependent calcium channel subunit alpha-2/delta-1	CA2D1_MOUSE	47	32.9809	1.32981
P30 / P09	O08532-5	0.0536707	0.0536707	7.28118e-09	Cacna2d1	4.48169e-09	Isoform 2E of Voltage-dependent calcium channel subunit alpha-2/delta-1	CA2D1_MOUSE	47	3.79024	1.0379
P54 / P09	O08532-5	0.0987415	0.0987415	0.0132921	Cacna2d1	0.0275727	Isoform 2E of Voltage-dependent calcium channel subunit alpha-2/delta-1	CA2D1_MOUSE	47	7.08389	1.07084
P30 / P15	O08532-5	-0.357548	0.357548	8.95981e-06	Cacna2d1	8.7719e-06	Isoform 2E of Voltage-dependent calcium channel subunit alpha-2/delta-1	CA2D1_MOUSE	47	-21.951	0.78049
P54 / P15	O08532-5	-0.312477	0.312477	8.5386e-16	Cacna2d1	2.55199e-16	Isoform 2E of Voltage-dependent calcium channel subunit alpha-2/delta-1	CA2D1_MOUSE	47	-19.4742	0.805258
P54 / P30	O08532-5	0.0450708	0.0450708	0.00241434	Cacna2d1	0.0039646	Isoform 2E of Voltage-dependent calcium channel subunit alpha-2/delta-1	CA2D1_MOUSE	47	3.17338	1.03173
P15 / P09	O08539	0.234661	0.234661	7.64175e-09	Bin1	4.71589e-09	Myc box-dependent-interacting protein 1	BIN1_MOUSE	34	17.663	1.17663
P30 / P09	O08539	0.565665	0.565665	7.48427e-14	Bin1	2.68545e-14	Myc box-dependent-interacting protein 1	BIN1_MOUSE	34	48.0069	1.48007
P54 / P09	O08539	0.79974	0.79974	4.17799e-41	Bin1	2.41314e-42	Myc box-dependent-interacting protein 1	BIN1_MOUSE	34	74.0787	1.74079
P30 / P15	O08539	0.331004	0.331004	0.000672244	Bin1	0.000947967	Myc box-dependent-interacting protein 1	BIN1_MOUSE	34	25.7888	1.25789
P54 / P15	O08539	0.565079	0.565079	6.59893e-31	Bin1	6.60952e-32	Myc box-dependent-interacting protein 1	BIN1_MOUSE	34	47.9468	1.47947
P54 / P30	O08539	0.234075	0.234075	3.85546e-09	Bin1	2.28694e-09	Myc box-dependent-interacting protein 1	BIN1_MOUSE	34	17.6153	1.17615
P15 / P09	O08539-2	-2.30613	2.30613	0.0791596	Bin1	0.225649	Isoform 2 of Myc box-dependent-interacting protein 1	BIN1_MOUSE	1	-79.7798	0.202202
P30 / P09	O08539-2	-0.289531	0.289531	0.261078	Bin1	0.977443	Isoform 2 of Myc box-dependent-interacting protein 1	BIN1_MOUSE	1	-18.1832	0.818168
P54 / P09	O08539-2	-1.13712	1.13712	0.186964	Bin1	0.639761	Isoform 2 of Myc box-dependent-interacting protein 1	BIN1_MOUSE	1	-54.5334	0.454666
P30 / P15	O08539-2	2.0166	2.0166	0.045855	Bin1	0.116997	Isoform 2 of Myc box-dependent-interacting protein 1	BIN1_MOUSE	1	304.63	4.0463
P54 / P15	O08539-2	1.16901	1.16901	0.00162881	Bin1	0.00255017	Isoform 2 of Myc box-dependent-interacting protein 1	BIN1_MOUSE	1	124.857	2.24857
P54 / P30	O08539-2	-0.847592	0.847592	0.154392	Bin1	0.505303	Isoform 2 of Myc box-dependent-interacting protein 1	BIN1_MOUSE	1	-44.4288	0.555712
P15 / P09	O08547	0.185747	0.185747	1.86037e-06	Sec22b	1.61753e-06	Vesicle-trafficking protein SEC22b	SC22B_MOUSE	18	13.7405	1.13741
P30 / P09	O08547	0.0308797	0.0308797	0.0743266	Sec22b	0.209062	Vesicle-trafficking protein SEC22b	SC22B_MOUSE	18	2.16349	1.02163
P54 / P09	O08547	0.279477	0.279477	2.74199e-06	Sec22b	2.45101e-06	Vesicle-trafficking protein SEC22b	SC22B_MOUSE	18	21.3755	1.21375
P30 / P15	O08547	-0.154867	0.154867	0.0279457	Sec22b	0.0655984	Vesicle-trafficking protein SEC22b	SC22B_MOUSE	18	-10.1785	0.898215
P54 / P15	O08547	0.0937303	0.0937303	0.0487696	Sec22b	0.126116	Vesicle-trafficking protein SEC22b	SC22B_MOUSE	18	6.71258	1.06713
P54 / P30	O08547	0.248597	0.248597	0.0374598	Sec22b	0.0921643	Vesicle-trafficking protein SEC22b	SC22B_MOUSE	18	18.8051	1.18805
P15 / P09	O08553	-0.290296	0.290296	0.000433971	Dpysl2	0.000584264	Dihydropyrimidinase-related protein 2	DPYL2_MOUSE	34	-18.2266	0.817734
P30 / P09	O08553	-0.141176	0.141176	4.38279e-06	Dpysl2	4.05079e-06	Dihydropyrimidinase-related protein 2	DPYL2_MOUSE	34	-9.32201	0.90678
P54 / P09	O08553	0.296581	0.296581	0.0542054	Dpysl2	0.143185	Dihydropyrimidinase-related protein 2	DPYL2_MOUSE	34	22.823	1.22823
P30 / P15	O08553	0.14912	0.14912	0.183089	Dpysl2	0.623251	Dihydropyrimidinase-related protein 2	DPYL2_MOUSE	34	10.8893	1.10889
P54 / P15	O08553	0.586877	0.586877	1.92224e-07	Dpysl2	1.43805e-07	Dihydropyrimidinase-related protein 2	DPYL2_MOUSE	34	50.1991	1.50199
P54 / P30	O08553	0.437757	0.437757	6.9458e-10	Dpysl2	3.77379e-10	Dihydropyrimidinase-related protein 2	DPYL2_MOUSE	34	35.4497	1.3545
P15 / P09	O08576;O08576-2;O08576-3	0.170034	0.170034	0.00702908	Rundc3a	0.0132744	RUN domain-containing protein 3A;Isoform 2 of RUN domain-containing protein 3A;Isoform 3 of RUN domain-containing protein 3A	RUN3A_MOUSE	8	12.5085	1.12508
P30 / P09	O08576;O08576-2;O08576-3	-0.157309	0.157309	0.0304776	Rundc3a	0.0725337	RUN domain-containing protein 3A;Isoform 2 of RUN domain-containing protein 3A;Isoform 3 of RUN domain-containing protein 3A	RUN3A_MOUSE	8	-10.3304	0.896696
P54 / P09	O08576;O08576-2;O08576-3	-0.465592	0.465592	0.000203435	Rundc3a	0.000255634	RUN domain-containing protein 3A;Isoform 2 of RUN domain-containing protein 3A;Isoform 3 of RUN domain-containing protein 3A	RUN3A_MOUSE	8	-27.5826	0.724174
P30 / P15	O08576;O08576-2;O08576-3	-0.327342	0.327342	0.000193688	Rundc3a	0.000242299	RUN domain-containing protein 3A;Isoform 2 of RUN domain-containing protein 3A;Isoform 3 of RUN domain-containing protein 3A	RUN3A_MOUSE	8	-20.2997	0.797003
P54 / P15	O08576;O08576-2;O08576-3	-0.635626	0.635626	4.95368e-06	Rundc3a	4.63861e-06	RUN domain-containing protein 3A;Isoform 2 of RUN domain-containing protein 3A;Isoform 3 of RUN domain-containing protein 3A	RUN3A_MOUSE	8	-35.6338	0.643662
P54 / P30	O08576;O08576-2;O08576-3	-0.308283	0.308283	0.0165832	Rundc3a	0.0356863	RUN domain-containing protein 3A;Isoform 2 of RUN domain-containing protein 3A;Isoform 3 of RUN domain-containing protein 3A	RUN3A_MOUSE	8	-19.2398	0.807602
P15 / P09	O08579	-0.130316	0.130316	0.00254352	Emd	0.00420383	Emerin	EMD_MOUSE	13	-8.6369	0.913631
P30 / P09	O08579	-0.772113	0.772113	2.3371e-09	Emd	1.35175e-09	Emerin	EMD_MOUSE	13	-41.4441	0.585559
P54 / P09	O08579	-0.759944	0.759944	4.49985e-15	Emd	1.43979e-15	Emerin	EMD_MOUSE	13	-40.9481	0.590519
P30 / P15	O08579	-0.641797	0.641797	7.92246e-09	Emd	4.90092e-09	Emerin	EMD_MOUSE	13	-35.9086	0.640914
P54 / P15	O08579	-0.629628	0.629628	7.46541e-10	Emd	4.07407e-10	Emerin	EMD_MOUSE	13	-35.3657	0.646343
P54 / P30	O08579	0.0121691	0.0121691	0.0748518	Emd	0.210813	Emerin	EMD_MOUSE	13	0.847062	1.00847
P54 / P15	O08581	-0.48026	0.48026	0.197276	Kcnk1	0.68434	Potassium channel subfamily K member 1	KCNK1_MOUSE	1	-28.3152	0.716848
P15 / P09	O08582	-0.576509	0.576509	8.76615e-06	Gtpbp1	8.56839e-06	GTP-binding protein 1	GTPB1_MOUSE	16	-32.9415	0.670585
P30 / P09	O08582	-0.640475	0.640475	5.20206e-08	Gtpbp1	3.60257e-08	GTP-binding protein 1	GTPB1_MOUSE	16	-35.8498	0.641502
P54 / P09	O08582	-0.61718	0.61718	1.9525e-08	Gtpbp1	1.27675e-08	GTP-binding protein 1	GTPB1_MOUSE	16	-34.8056	0.651944
P30 / P15	O08582	-0.0639662	0.0639662	0.111522	Gtpbp1	0.338999	GTP-binding protein 1	GTPB1_MOUSE	16	-4.33694	0.956631
P54 / P15	O08582	-0.0406708	0.0406708	0.00281786	Gtpbp1	0.00471086	GTP-binding protein 1	GTPB1_MOUSE	16	-2.77972	0.972203
P54 / P30	O08582	0.0232954	0.0232954	0.0464108	Gtpbp1	0.118701	GTP-binding protein 1	GTPB1_MOUSE	16	1.62782	1.01628
P15 / P09	O08583	-0.474971	0.474971	1.09346e-06	Alyref	9.20279e-07	THO complex subunit 4	THOC4_MOUSE	12	-28.0519	0.719481
P30 / P09	O08583	-0.929099	0.929099	1.18358e-06	Alyref	1.00101e-06	THO complex subunit 4	THOC4_MOUSE	12	-47.4814	0.525186
P54 / P09	O08583	1.21068	1.21068	0.000268613	Alyref	0.000345602	THO complex subunit 4	THOC4_MOUSE	12	131.447	2.31447
P30 / P15	O08583	-0.454128	0.454128	0.0996018	Alyref	0.295666	THO complex subunit 4	THOC4_MOUSE	12	-27.0049	0.729951
P54 / P15	O08583	1.68565	1.68565	0.159765	Alyref	0.526734	THO complex subunit 4	THOC4_MOUSE	12	221.686	3.21686
P54 / P30	O08583	2.13978	2.13978	0.241938	Alyref	0.885293	THO complex subunit 4	THOC4_MOUSE	12	340.695	4.40695
P15 / P09	O08585	0.47844	0.47844	1.72001e-07	Clta	1.2767e-07	Clathrin light chain A	CLCA_MOUSE	10	39.3236	1.39324
P30 / P09	O08585	0.854552	0.854552	1.72139e-07	Clta	1.27792e-07	Clathrin light chain A	CLCA_MOUSE	10	80.8197	1.8082
P54 / P09	O08585	1.35532	1.35532	3.51851e-10	Clta	1.83909e-10	Clathrin light chain A	CLCA_MOUSE	10	155.853	2.55853
P30 / P15	O08585	0.376112	0.376112	0.00338741	Clta	0.00577986	Clathrin light chain A	CLCA_MOUSE	10	29.7839	1.29784
P54 / P15	O08585	0.876876	0.876876	1.93456e-06	Clta	1.68626e-06	Clathrin light chain A	CLCA_MOUSE	10	83.6395	1.83639
P54 / P30	O08585	0.500764	0.500764	0.00227467	Clta	0.00370554	Clathrin light chain A	CLCA_MOUSE	10	41.4963	1.41496
P15 / P09	O08586	-0.0233251	0.0233251	0.228283	Pten	0.821541	Phosphatidylinositol 3,4,5-trisphosphate 3-phosphatase and dual-specificity protein phosphatase PTEN	PTEN_MOUSE	9	-1.60377	0.983962
P30 / P09	O08586	-0.312741	0.312741	0.000210939	Pten	0.000265813	Phosphatidylinositol 3,4,5-trisphosphate 3-phosphatase and dual-specificity protein phosphatase PTEN	PTEN_MOUSE	9	-19.4889	0.805111
P54 / P09	O08586	-0.138357	0.138357	2.80303e-05	Pten	2.99255e-05	Phosphatidylinositol 3,4,5-trisphosphate 3-phosphatase and dual-specificity protein phosphatase PTEN	PTEN_MOUSE	9	-9.14465	0.908554
P30 / P15	O08586	-0.289416	0.289416	3.49344e-05	Pten	3.79433e-05	Phosphatidylinositol 3,4,5-trisphosphate 3-phosphatase and dual-specificity protein phosphatase PTEN	PTEN_MOUSE	9	-18.1767	0.818233
P54 / P15	O08586	-0.115031	0.115031	7.07856e-06	Pten	6.81249e-06	Phosphatidylinositol 3,4,5-trisphosphate 3-phosphatase and dual-specificity protein phosphatase PTEN	PTEN_MOUSE	9	-7.66378	0.923362
P54 / P30	O08586	0.174385	0.174385	0.0709858	Pten	0.197761	Phosphatidylinositol 3,4,5-trisphosphate 3-phosphatase and dual-specificity protein phosphatase PTEN	PTEN_MOUSE	9	12.8483	1.12848
P15 / P09	O08599	0.613989	0.613989	9.67301e-52	Stxbp1	3.38101e-53	Syntaxin-binding protein 1	STXB1_MOUSE	63	53.0485	1.53048
P30 / P09	O08599	1.28935	1.28935	5.47784e-83	Stxbp1	6.34038e-85	Syntaxin-binding protein 1	STXB1_MOUSE	63	144.418	2.44418
P54 / P09	O08599	1.76976	1.76976	1.41379e-142	Stxbp1	2.91636e-145	Syntaxin-binding protein 1	STXB1_MOUSE	63	240.998	3.40998
P30 / P15	O08599	0.675363	0.675363	6.22102e-22	Stxbp1	1.11787e-22	Syntaxin-binding protein 1	STXB1_MOUSE	63	59.6999	1.597
P54 / P15	O08599	1.15577	1.15577	1.67641e-49	Stxbp1	6.57038e-51	Syntaxin-binding protein 1	STXB1_MOUSE	63	122.804	2.22804
P54 / P30	O08599	0.48041	0.48041	3.93732e-10	Stxbp1	2.07108e-10	Syntaxin-binding protein 1	STXB1_MOUSE	63	39.514	1.39514
P15 / P09	O08599-2	1.51244	1.51244	2.10371e-05	Stxbp1	2.19701e-05	Isoform 2 of Syntaxin-binding protein 1	STXB1_MOUSE	3	185.292	2.85292
P30 / P09	O08599-2	2.63471	2.63471	1.91173e-05	Stxbp1	1.98008e-05	Isoform 2 of Syntaxin-binding protein 1	STXB1_MOUSE	3	521.051	6.21051
P54 / P09	O08599-2	3.49072	3.49072	2.02341e-06	Stxbp1	1.76834e-06	Isoform 2 of Syntaxin-binding protein 1	STXB1_MOUSE	3	1024.12	11.2412
P30 / P15	O08599-2	1.12227	1.12227	5.63922e-06	Stxbp1	5.3413e-06	Isoform 2 of Syntaxin-binding protein 1	STXB1_MOUSE	3	117.69	2.1769
P54 / P15	O08599-2	1.97829	1.97829	6.44566e-07	Stxbp1	5.22685e-07	Isoform 2 of Syntaxin-binding protein 1	STXB1_MOUSE	3	294.024	3.94024
P54 / P30	O08599-2	0.856012	0.856012	0.00140089	Stxbp1	0.00215511	Isoform 2 of Syntaxin-binding protein 1	STXB1_MOUSE	3	81.0027	1.81003
P15 / P09	O08600	0.577101	0.577101	0.0121089	Endog	0.0247896	Endonuclease G, mitochondrial	NUCG_MOUSE	6	49.1849	1.49185
P30 / P09	O08600	0.470581	0.470581	0.0019658	Endog	0.00314718	Endonuclease G, mitochondrial	NUCG_MOUSE	6	38.5667	1.38567
P54 / P09	O08600	0.138964	0.138964	0.0531855	Endog	0.139857	Endonuclease G, mitochondrial	NUCG_MOUSE	6	10.1114	1.10111
P30 / P15	O08600	-0.106521	0.106521	0.100543	Endog	0.298978	Endonuclease G, mitochondrial	NUCG_MOUSE	6	-7.11745	0.928825
P54 / P15	O08600	-0.438138	0.438138	0.0767739	Endog	0.217203	Endonuclease G, mitochondrial	NUCG_MOUSE	6	-26.1913	0.738087
P54 / P30	O08600	-0.331617	0.331617	0.0665154	Endog	0.182905	Endonuclease G, mitochondrial	NUCG_MOUSE	6	-20.5355	0.794645
P15 / P09	O08638;O08638-2	-1.00634	1.00634	0.0829688	Myh11	0.238362	Myosin-11;Isoform 2 of Myosin-11	MYH11_MOUSE	37	-50.2191	0.497809
P30 / P09	O08638;O08638-2	-0.740845	0.740845	0.0556936	Myh11	0.148138	Myosin-11;Isoform 2 of Myosin-11	MYH11_MOUSE	37	-40.1611	0.598389
P54 / P09	O08638;O08638-2	-1.34702	1.34702	0.0542054	Myh11	0.143184	Myosin-11;Isoform 2 of Myosin-11	MYH11_MOUSE	37	-60.6897	0.393103
P30 / P15	O08638;O08638-2	0.265491	0.265491	0.000963121	Myh11	0.00141102	Myosin-11;Isoform 2 of Myosin-11	MYH11_MOUSE	37	20.2045	1.20204
P54 / P15	O08638;O08638-2	-0.340686	0.340686	0.0655196	Myh11	0.17962	Myosin-11;Isoform 2 of Myosin-11	MYH11_MOUSE	37	-21.0334	0.789666
P54 / P30	O08638;O08638-2	-0.606177	0.606177	0.066199	Myh11	0.181824	Myosin-11;Isoform 2 of Myosin-11	MYH11_MOUSE	37	-34.3065	0.656935
P15 / P09	O08644	-0.351527	0.351527	5.97954e-05	Ephb6	6.76718e-05	Ephrin type-B receptor 6	EPHB6_MOUSE	12	-21.6246	0.783754
P30 / P09	O08644	-2.43508	2.43508	0.0110158	Ephb6	0.0222007	Ephrin type-B receptor 6	EPHB6_MOUSE	12	-81.5087	0.184913
P54 / P09	O08644	-1.5006	1.5006	0.0156214	Ephb6	0.0332532	Ephrin type-B receptor 6	EPHB6_MOUSE	12	-64.6593	0.353407
P30 / P15	O08644	-2.08355	2.08355	0.0167362	Ephb6	0.0360636	Ephrin type-B receptor 6	EPHB6_MOUSE	12	-76.4068	0.235932
P54 / P15	O08644	-1.14907	1.14907	0.0234477	Ephb6	0.0534897	Ephrin type-B receptor 6	EPHB6_MOUSE	12	-54.9084	0.450916
P54 / P30	O08644	0.934485	0.934485	0.0731909	Ephb6	0.20523	Ephrin type-B receptor 6	EPHB6_MOUSE	12	91.1209	1.91121
P15 / P09	O08663	-0.473386	0.473386	4.73927e-07	Metap2	3.766e-07	Methionine aminopeptidase 2	MAP2_MOUSE	18	-27.9728	0.720272
P30 / P09	O08663	-1.27025	1.27025	1.40439e-08	Metap2	8.99432e-09	Methionine aminopeptidase 2	MAP2_MOUSE	18	-58.5412	0.414588
P54 / P09	O08663	-1.26192	1.26192	0.0206092	Metap2	0.0459775	Methionine aminopeptidase 2	MAP2_MOUSE	18	-58.3012	0.416988
P30 / P15	O08663	-0.796865	0.796865	2.73668e-05	Metap2	2.91482e-05	Methionine aminopeptidase 2	MAP2_MOUSE	18	-42.4401	0.575599
P54 / P15	O08663	-0.788536	0.788536	0.0790774	Metap2	0.225351	Methionine aminopeptidase 2	MAP2_MOUSE	18	-42.1069	0.578931
P54 / P30	O08663	0.00832948	0.00832948	0.106302	Metap2	0.319601	Methionine aminopeptidase 2	MAP2_MOUSE	18	0.579026	1.00579
P15 / P09	O08672	0.16746	0.16746	0.0309078	Kifc2	0.0737664	Kinesin-like protein KIFC2	KIFC2_MOUSE	10	12.3079	1.12308
P30 / P09	O08672	0.137236	0.137236	0.115096	Kifc2	0.352516	Kinesin-like protein KIFC2	KIFC2_MOUSE	10	9.97957	1.0998
P54 / P09	O08672	-0.723328	0.723328	0.0153514	Kifc2	0.0325904	Kinesin-like protein KIFC2	KIFC2_MOUSE	10	-39.4301	0.605699
P30 / P15	O08672	-0.0302243	0.0302243	0.10538	Kifc2	0.316286	Kinesin-like protein KIFC2	KIFC2_MOUSE	10	-2.0732	0.979268
P54 / P15	O08672	-0.890788	0.890788	0.00480796	Kifc2	0.0086076	Kinesin-like protein KIFC2	KIFC2_MOUSE	10	-46.068	0.53932
P54 / P30	O08672	-0.860563	0.860563	0.0030891	Kifc2	0.00521458	Kinesin-like protein KIFC2	KIFC2_MOUSE	10	-44.9263	0.550737
P15 / P09	O08677;O08677-2;O08677-3	-0.859862	0.859862	0.0233555	Kng1	0.0532283	Kininogen-1;Isoform LMW of Kininogen-1;Isoform 3 of Kininogen-1	KNG1_MOUSE	2	-44.8995	0.551005
P30 / P09	O08677;O08677-2;O08677-3	-0.735557	0.735557	0.00489009	Kng1	0.0087849	Kininogen-1;Isoform LMW of Kininogen-1;Isoform 3 of Kininogen-1	KNG1_MOUSE	2	-39.9414	0.600586
P54 / P09	O08677;O08677-2;O08677-3	-0.638272	0.638272	0.0214747	Kng1	0.0482429	Kininogen-1;Isoform LMW of Kininogen-1;Isoform 3 of Kininogen-1	KNG1_MOUSE	2	-35.7518	0.642482
P30 / P15	O08677;O08677-2;O08677-3	0.124304	0.124304	0.134164	Kng1	0.425525	Kininogen-1;Isoform LMW of Kininogen-1;Isoform 3 of Kininogen-1	KNG1_MOUSE	2	8.99819	1.08998
P54 / P15	O08677;O08677-2;O08677-3	0.22159	0.22159	0.0299784	Kng1	0.0711154	Kininogen-1;Isoform LMW of Kininogen-1;Isoform 3 of Kininogen-1	KNG1_MOUSE	2	16.6018	1.16602
P54 / P30	O08677;O08677-2;O08677-3	0.0972853	0.0972853	0.125534	Kng1	0.392296	Kininogen-1;Isoform LMW of Kininogen-1;Isoform 3 of Kininogen-1	KNG1_MOUSE	2	6.97586	1.06976
P15 / P09	O08688	-0.184	0.184	5.32945e-08	Capn5	3.69324e-08	Calpain-5	CAN5_MOUSE	21	-11.9741	0.880259
P30 / P09	O08688	-0.117882	0.117882	7.4499e-11	Capn5	3.60019e-11	Calpain-5	CAN5_MOUSE	21	-7.84603	0.92154
P54 / P09	O08688	0.0346032	0.0346032	3.17489e-07	Capn5	2.4512e-07	Calpain-5	CAN5_MOUSE	21	2.42751	1.02428
P30 / P15	O08688	0.066118	0.066118	2.92217e-05	Capn5	3.13013e-05	Calpain-5	CAN5_MOUSE	21	4.68959	1.0469
P54 / P15	O08688	0.218603	0.218603	0.00210473	Capn5	0.00339251	Calpain-5	CAN5_MOUSE	21	16.3606	1.16361
P54 / P30	O08688	0.152485	0.152485	0.0861553	Capn5	0.249217	Calpain-5	CAN5_MOUSE	21	11.1482	1.11148
P15 / P09	O08709	0.911363	0.911363	1.72385e-17	Prdx6	4.44099e-18	Peroxiredoxin-6	PRDX6_MOUSE	23	88.0822	1.88082
P30 / P09	O08709	1.52895	1.52895	3.06472e-35	Prdx6	2.42691e-36	Peroxiredoxin-6	PRDX6_MOUSE	23	188.575	2.88575
P54 / P09	O08709	1.84831	1.84831	4.93403e-45	Prdx6	2.39181e-46	Peroxiredoxin-6	PRDX6_MOUSE	23	260.079	3.60079
P30 / P15	O08709	0.617585	0.617585	3.03116e-13	Prdx6	1.15675e-13	Peroxiredoxin-6	PRDX6_MOUSE	23	53.4305	1.5343
P54 / P15	O08709	0.93695	0.93695	2.85414e-19	Prdx6	6.37487e-20	Peroxiredoxin-6	PRDX6_MOUSE	23	91.4476	1.91448
P54 / P30	O08709	0.319365	0.319365	0.000234958	Prdx6	0.000299015	Peroxiredoxin-6	PRDX6_MOUSE	23	24.7781	1.24778
P15 / P09	O08715;O08715-4	-0.0932987	0.0932987	0.000925694	Akap1	0.00135088	A-kinase anchor protein 1, mitochondrial;Isoform 4 of A-kinase anchor protein 1, mitochondrial	AKAP1_MOUSE	12	-6.2623	0.937377
P30 / P09	O08715;O08715-4	-2.08724	2.08724	0.000348236	Akap1	0.000459739	A-kinase anchor protein 1, mitochondrial;Isoform 4 of A-kinase anchor protein 1, mitochondrial	AKAP1_MOUSE	12	-76.4669	0.235331
P54 / P09	O08715;O08715-4	-2.94606	2.94606	0.0157795	Akap1	0.033644	A-kinase anchor protein 1, mitochondrial;Isoform 4 of A-kinase anchor protein 1, mitochondrial	AKAP1_MOUSE	12	-87.0238	0.129762
P30 / P15	O08715;O08715-4	-1.99394	1.99394	0.0153302	Akap1	0.032535	A-kinase anchor protein 1, mitochondrial;Isoform 4 of A-kinase anchor protein 1, mitochondrial	AKAP1_MOUSE	12	-74.8948	0.251052
P54 / P15	O08715;O08715-4	-2.85276	2.85276	0.00292765	Akap1	0.00491251	A-kinase anchor protein 1, mitochondrial;Isoform 4 of A-kinase anchor protein 1, mitochondrial	AKAP1_MOUSE	12	-86.1569	0.138431
P54 / P30	O08715;O08715-4	-0.85882	0.85882	0.216163	Akap1	0.767098	A-kinase anchor protein 1, mitochondrial;Isoform 4 of A-kinase anchor protein 1, mitochondrial	AKAP1_MOUSE	12	-44.8597	0.551403
P15 / P09	O08739	-0.0672767	0.0672767	0.167927	Ampd3	0.55984	AMP deaminase 3	AMPD3_MOUSE	12	-4.55621	0.954438
P30 / P09	O08739	-0.310565	0.310565	0.0185672	Ampd3	0.040698	AMP deaminase 3	AMPD3_MOUSE	12	-19.3674	0.806326
P54 / P09	O08739	-0.310453	0.310453	0.0300424	Ampd3	0.0713073	AMP deaminase 3	AMPD3_MOUSE	12	-19.3612	0.806388
P30 / P15	O08739	-0.243288	0.243288	0.0332922	Ampd3	0.0803691	AMP deaminase 3	AMPD3_MOUSE	12	-15.5183	0.844817
P54 / P15	O08739	-0.243177	0.243177	0.0322062	Ampd3	0.0773451	AMP deaminase 3	AMPD3_MOUSE	12	-15.5117	0.844883
P54 / P30	O08739	0.0001119	0.0001119	0.238854	Ampd3	0.870452	AMP deaminase 3	AMPD3_MOUSE	12	0.00775659	1.00008
P15 / P09	O08749	0.566442	0.566442	3.40218e-13	Dld	1.30223e-13	Dihydrolipoyl dehydrogenase, mitochondrial	DLDH_MOUSE	28	48.0867	1.48087
P30 / P09	O08749	1.14376	1.14376	2.27379e-26	Dld	3.00966e-27	Dihydrolipoyl dehydrogenase, mitochondrial	DLDH_MOUSE	28	120.956	2.20956
P54 / P09	O08749	1.56668	1.56668	1.22506e-60	Dld	2.90612e-62	Dihydrolipoyl dehydrogenase, mitochondrial	DLDH_MOUSE	28	196.222	2.96222
P30 / P15	O08749	0.57732	0.57732	1.93468e-11	Dld	8.78653e-12	Dihydrolipoyl dehydrogenase, mitochondrial	DLDH_MOUSE	28	49.2074	1.49207
P54 / P15	O08749	1.00024	1.00024	2.74856e-43	Dld	1.44893e-44	Dihydrolipoyl dehydrogenase, mitochondrial	DLDH_MOUSE	28	100.033	2.00033
P54 / P30	O08749	0.422918	0.422918	0.000936183	Dld	0.0013678	Dihydrolipoyl dehydrogenase, mitochondrial	DLDH_MOUSE	28	34.0637	1.34064
P15 / P09	O08756	0.193371	0.193371	2.32828e-06	Hsd17b10	2.05932e-06	3-hydroxyacyl-CoA dehydrogenase type-2	HCD2_MOUSE	12	14.3432	1.14343
P30 / P09	O08756	-0.0469797	0.0469797	0.000288549	Hsd17b10	0.000374327	3-hydroxyacyl-CoA dehydrogenase type-2	HCD2_MOUSE	12	-3.20393	0.967961
P54 / P09	O08756	0.454567	0.454567	2.49883e-08	Hsd17b10	1.6572e-08	3-hydroxyacyl-CoA dehydrogenase type-2	HCD2_MOUSE	12	37.0371	1.37037
P30 / P15	O08756	-0.240351	0.240351	0.13768	Hsd17b10	0.439596	3-hydroxyacyl-CoA dehydrogenase type-2	HCD2_MOUSE	12	-15.3461	0.846539
P54 / P15	O08756	0.261196	0.261196	0.0318718	Hsd17b10	0.0764325	3-hydroxyacyl-CoA dehydrogenase type-2	HCD2_MOUSE	12	19.8472	1.19847
P54 / P30	O08756	0.501547	0.501547	0.194015	Hsd17b10	0.670071	3-hydroxyacyl-CoA dehydrogenase type-2	HCD2_MOUSE	12	41.573	1.41573
P15 / P09	O08759	-0.116142	0.116142	0.00181625	Ube3a	0.00287985	Ubiquitin-protein ligase E3A	UBE3A_MOUSE	30	-7.73484	0.922652
P30 / P09	O08759	-0.565746	0.565746	1.562e-13	Ube3a	5.80513e-14	Ubiquitin-protein ligase E3A	UBE3A_MOUSE	30	-32.4394	0.675606
P54 / P09	O08759	-0.525837	0.525837	5.11948e-20	Ube3a	1.07071e-20	Ubiquitin-protein ligase E3A	UBE3A_MOUSE	30	-30.5444	0.694556
P30 / P15	O08759	-0.449604	0.449604	1.91986e-09	Ube3a	1.09986e-09	Ubiquitin-protein ligase E3A	UBE3A_MOUSE	30	-26.7756	0.732244
P54 / P15	O08759	-0.409695	0.409695	4.23073e-13	Ube3a	1.63489e-13	Ubiquitin-protein ligase E3A	UBE3A_MOUSE	30	-24.7217	0.752783
P54 / P30	O08759	0.0399097	0.0399097	0.0656938	Ube3a	0.180225	Ubiquitin-protein ligase E3A	UBE3A_MOUSE	30	2.80495	1.02805
P15 / P09	O08784	-0.530284	0.530284	2.07985e-05	Tcof1	2.16995e-05	Treacle protein	TCOF_MOUSE	18	-30.7582	0.692418
P30 / P09	O08784	-0.354538	0.354538	0.00408926	Tcof1	0.00716181	Treacle protein	TCOF_MOUSE	18	-21.788	0.78212
P54 / P09	O08784	-0.48302	0.48302	4.24632e-06	Tcof1	3.91298e-06	Treacle protein	TCOF_MOUSE	18	-28.4521	0.715479
P30 / P15	O08784	0.175747	0.175747	0.240321	Tcof1	0.877381	Treacle protein	TCOF_MOUSE	18	12.9549	1.12955
P54 / P15	O08784	0.0472647	0.0472647	0.21645	Tcof1	0.768389	Treacle protein	TCOF_MOUSE	18	3.3304	1.0333
P54 / P30	O08784	-0.128482	0.128482	0.1767	Tcof1	0.595952	Treacle protein	TCOF_MOUSE	18	-8.52064	0.914794
P15 / P09	O08788	-0.0862371	0.0862371	3.09499e-06	Dctn1	2.78889e-06	Dynactin subunit 1	DCTN1_MOUSE	73	-5.80236	0.941976
P30 / P09	O08788	-0.2374	0.2374	1.41009e-09	Dctn1	7.95703e-10	Dynactin subunit 1	DCTN1_MOUSE	73	-15.1727	0.848273
P54 / P09	O08788	-0.157548	0.157548	2.40644e-13	Dctn1	9.09516e-14	Dynactin subunit 1	DCTN1_MOUSE	73	-10.3452	0.896548
P30 / P15	O08788	-0.151163	0.151163	0.0386081	Dctn1	0.095485	Dynactin subunit 1	DCTN1_MOUSE	73	-9.94756	0.900524
P54 / P15	O08788	-0.0713106	0.0713106	0.0504013	Dctn1	0.131173	Dynactin subunit 1	DCTN1_MOUSE	73	-4.8227	0.951773
P54 / P30	O08788	0.0798521	0.0798521	0.0400965	Dctn1	0.0999012	Dynactin subunit 1	DCTN1_MOUSE	73	5.69097	1.05691
P15 / P09	O08789	-0.859408	0.859408	0.108017	Mnt	0.325746	Max-binding protein MNT	MNT_MOUSE	1	-44.8821	0.551179
P54 / P09	O08789	-1.11501	1.11501	0.00899248	Mnt	0.0175861	Max-binding protein MNT	MNT_MOUSE	1	-53.8312	0.461688
P15 / P09	O08795;O08795-2	-0.157578	0.157578	0.0739492	Prkcsh	0.207814	Glucosidase 2 subunit beta;Isoform 2 of Glucosidase 2 subunit beta	GLU2B_MOUSE	14	-10.3471	0.896529
P30 / P09	O08795;O08795-2	-0.36843	0.36843	0.00184387	Prkcsh	0.00292914	Glucosidase 2 subunit beta;Isoform 2 of Glucosidase 2 subunit beta	GLU2B_MOUSE	14	-22.5375	0.774625
P54 / P09	O08795;O08795-2	-0.208419	0.208419	0.000366539	Prkcsh	0.000486171	Glucosidase 2 subunit beta;Isoform 2 of Glucosidase 2 subunit beta	GLU2B_MOUSE	14	-13.4515	0.865485
P30 / P15	O08795;O08795-2	-0.210853	0.210853	0.000629106	Prkcsh	0.000880936	Glucosidase 2 subunit beta;Isoform 2 of Glucosidase 2 subunit beta	GLU2B_MOUSE	14	-13.5974	0.864026
P54 / P15	O08795;O08795-2	-0.0508415	0.0508415	0.000721798	Prkcsh	0.00102529	Glucosidase 2 subunit beta;Isoform 2 of Glucosidase 2 subunit beta	GLU2B_MOUSE	14	-3.4627	0.965373
P54 / P30	O08795;O08795-2	0.160011	0.160011	0.134723	Prkcsh	0.427667	Glucosidase 2 subunit beta;Isoform 2 of Glucosidase 2 subunit beta	GLU2B_MOUSE	14	11.7296	1.1173
P30 / P15	O08800	1.14129	1.14129	0.0321739	Serpinb8	0.0772602	Serpin B8	SPB8_MOUSE	3	120.578	2.20578
P54 / P15	O08800	1.56549	1.56549	0.0188481	Serpinb8	0.041433	Serpin B8	SPB8_MOUSE	3	195.979	2.95979
P54 / P30	O08800	0.424201	0.424201	0.0178604	Serpinb8	0.0389077	Serpin B8	SPB8_MOUSE	3	34.1829	1.34183
P15 / P09	O08807	-0.100279	0.100279	0.00184502	Prdx4	0.00293118	Peroxiredoxin-4	PRDX4_MOUSE	11	-6.71477	0.932852
P30 / P09	O08807	-0.325597	0.325597	1.17592e-07	Prdx4	8.50879e-08	Peroxiredoxin-4	PRDX4_MOUSE	11	-20.2032	0.797968
P54 / P09	O08807	-0.332627	0.332627	0.0277513	Prdx4	0.0650976	Peroxiredoxin-4	PRDX4_MOUSE	11	-20.5911	0.794089
P30 / P15	O08807	-0.225317	0.225317	4.88403e-05	Prdx4	5.43478e-05	Peroxiredoxin-4	PRDX4_MOUSE	11	-14.4593	0.855407
P54 / P15	O08807	-0.232347	0.232347	0.000149093	Prdx4	0.000181711	Peroxiredoxin-4	PRDX4_MOUSE	11	-14.8751	0.851249
P54 / P30	O08807	-0.0070299	0.0070299	0.116071	Prdx4	0.3563	Peroxiredoxin-4	PRDX4_MOUSE	11	-0.48609	0.995139
P15 / P09	O08808	-0.438093	0.438093	1.43338e-06	Diaph1	1.22791e-06	Protein diaphanous homolog 1	DIAP1_MOUSE	15	-26.189	0.73811
P30 / P09	O08808	0.144887	0.144887	0.120737	Diaph1	0.374041	Protein diaphanous homolog 1	DIAP1_MOUSE	15	10.5644	1.10564
P54 / P09	O08808	0.32576	0.32576	5.76527e-05	Diaph1	6.50063e-05	Protein diaphanous homolog 1	DIAP1_MOUSE	15	25.3324	1.25332
P30 / P15	O08808	0.582979	0.582979	1.84218e-07	Diaph1	1.37541e-07	Protein diaphanous homolog 1	DIAP1_MOUSE	15	49.7939	1.49794
P54 / P15	O08808	0.763852	0.763852	1.4395e-07	Diaph1	1.05579e-07	Protein diaphanous homolog 1	DIAP1_MOUSE	15	69.8019	1.69802
P54 / P30	O08808	0.180873	0.180873	0.000686386	Diaph1	0.000970741	Protein diaphanous homolog 1	DIAP1_MOUSE	15	13.357	1.13357
P15 / P09	O08810	-0.615056	0.615056	1.48986e-24	Eftud2	2.20935e-25	116 kDa U5 small nuclear ribonucleoprotein component	U5S1_MOUSE	41	-34.7095	0.652905
P30 / P09	O08810	-0.845339	0.845339	2.64064e-33	Eftud2	2.32411e-34	116 kDa U5 small nuclear ribonucleoprotein component	U5S1_MOUSE	41	-44.342	0.55658
P54 / P09	O08810	-1.04434	1.04434	3.72967e-07	Eftud2	2.91073e-07	116 kDa U5 small nuclear ribonucleoprotein component	U5S1_MOUSE	41	-51.5133	0.484867
P30 / P15	O08810	-0.230283	0.230283	1.09134e-12	Eftud2	4.38739e-13	116 kDa U5 small nuclear ribonucleoprotein component	U5S1_MOUSE	41	-14.7532	0.852468
P54 / P15	O08810	-0.429284	0.429284	3.99664e-12	Eftud2	1.69557e-12	116 kDa U5 small nuclear ribonucleoprotein component	U5S1_MOUSE	41	-25.737	0.74263
P54 / P30	O08810	-0.199001	0.199001	0.0277513	Eftud2	0.0650974	116 kDa U5 small nuclear ribonucleoprotein component	U5S1_MOUSE	41	-12.8846	0.871154
P15 / P09	O08842	0.980405	0.980405	6.7865e-05	Gfra2	7.75244e-05	GDNF family receptor alpha-2	GFRA2_MOUSE	8	97.3019	1.97302
P30 / P09	O08842	0.866401	0.866401	2.43022e-05	Gfra2	2.56335e-05	GDNF family receptor alpha-2	GFRA2_MOUSE	8	82.3109	1.82311
P54 / P09	O08842	0.782049	0.782049	0.0135675	Gfra2	0.0282266	GDNF family receptor alpha-2	GFRA2_MOUSE	8	71.9572	1.71957
P30 / P15	O08842	-0.114004	0.114004	0.190293	Gfra2	0.653918	GDNF family receptor alpha-2	GFRA2_MOUSE	8	-7.59801	0.92402
P54 / P15	O08842	-0.198356	0.198356	0.10854	Gfra2	0.327734	GDNF family receptor alpha-2	GFRA2_MOUSE	8	-12.8457	0.871543
P54 / P30	O08842	-0.0843514	0.0843514	0.104863	Gfra2	0.314395	GDNF family receptor alpha-2	GFRA2_MOUSE	8	-5.67915	0.943208
P15 / P09	O08848	-0.508403	0.508403	2.00163e-09	Trove2	1.149e-09	60 kDa SS-A/Ro ribonucleoprotein	RO60_MOUSE	12	-29.7	0.703
P30 / P09	O08848	-0.698262	0.698262	5.41861e-06	Trove2	5.1162e-06	60 kDa SS-A/Ro ribonucleoprotein	RO60_MOUSE	12	-38.3686	0.616314
P54 / P09	O08848	-0.320108	0.320108	0.0241067	Trove2	0.0552609	60 kDa SS-A/Ro ribonucleoprotein	RO60_MOUSE	12	-19.899	0.80101
P30 / P15	O08848	-0.189858	0.189858	0.0329076	Trove2	0.0793199	60 kDa SS-A/Ro ribonucleoprotein	RO60_MOUSE	12	-12.3308	0.876692
P54 / P15	O08848	0.188295	0.188295	0.00179214	Trove2	0.00283824	60 kDa SS-A/Ro ribonucleoprotein	RO60_MOUSE	12	13.9417	1.13942
P54 / P30	O08848	0.378154	0.378154	0.00968619	Trove2	0.0191692	60 kDa SS-A/Ro ribonucleoprotein	RO60_MOUSE	12	29.9678	1.29968
P15 / P09	O08908	1.45138	1.45138	0.185643	Pik3r2	0.634155	Phosphatidylinositol 3-kinase regulatory subunit beta	P85B_MOUSE	10	173.47	2.7347
P30 / P09	O08908	-0.0805778	0.0805778	0.114267	Pik3r2	0.349401	Phosphatidylinositol 3-kinase regulatory subunit beta	P85B_MOUSE	10	-5.43212	0.945679
P54 / P09	O08908	-0.323449	0.323449	0.234295	Pik3r2	0.848924	Phosphatidylinositol 3-kinase regulatory subunit beta	P85B_MOUSE	10	-20.0843	0.799157
P30 / P15	O08908	-1.53196	1.53196	0.0868443	Pik3r2	0.251558	Phosphatidylinositol 3-kinase regulatory subunit beta	P85B_MOUSE	10	-65.4193	0.345807
P54 / P15	O08908	-1.77483	1.77483	0.038098	Pik3r2	0.0940049	Phosphatidylinositol 3-kinase regulatory subunit beta	P85B_MOUSE	10	-70.7772	0.292228
P54 / P30	O08908	-0.242871	0.242871	0.0838559	Pik3r2	0.241496	Phosphatidylinositol 3-kinase regulatory subunit beta	P85B_MOUSE	10	-15.4938	0.845062
P15 / P09	O08912	-0.607369	0.607369	0.0347043	Galnt1	0.0843307	Polypeptide N-acetylgalactosaminyltransferase 1	GALT1_MOUSE	3	-34.3608	0.656392
P30 / P09	O08912	-0.986122	0.986122	0.0608594	Galnt1	0.164598	Polypeptide N-acetylgalactosaminyltransferase 1	GALT1_MOUSE	3	-49.5167	0.504833
P30 / P15	O08912	-0.378752	0.378752	0.06539	Galnt1	0.179167	Polypeptide N-acetylgalactosaminyltransferase 1	GALT1_MOUSE	3	-23.0897	0.769103
P15 / P09	O08914	0.480587	0.480587	4.52918e-15	Faah	1.45021e-15	Fatty-acid amide hydrolase 1	FAAH1_MOUSE	20	39.5311	1.39531
P30 / P09	O08914	0.532144	0.532144	4.25374e-12	Faah	1.80763e-12	Fatty-acid amide hydrolase 1	FAAH1_MOUSE	20	44.6077	1.44608
P54 / P09	O08914	0.776999	0.776999	2.7499e-21	Faah	5.19663e-22	Fatty-acid amide hydrolase 1	FAAH1_MOUSE	20	71.3562	1.71356
P30 / P15	O08914	0.0515572	0.0515572	0.0266323	Faah	0.0620728	Fatty-acid amide hydrolase 1	FAAH1_MOUSE	20	3.6383	1.03638
P54 / P15	O08914	0.296412	0.296412	2.03217e-06	Faah	1.77716e-06	Fatty-acid amide hydrolase 1	FAAH1_MOUSE	20	22.8086	1.22809
P54 / P30	O08914	0.244854	0.244854	0.0886482	Faah	0.257716	Fatty-acid amide hydrolase 1	FAAH1_MOUSE	20	18.4973	1.18497
P15 / P09	O08915	-0.0224989	0.0224989	0.031183	Aip	0.0745126	AH receptor-interacting protein	AIP_MOUSE	12	-1.54741	0.984526
P30 / P09	O08915	-0.101236	0.101236	0.0109894	Aip	0.0221337	AH receptor-interacting protein	AIP_MOUSE	12	-6.77662	0.932234
P54 / P09	O08915	0.0482928	0.0482928	0.0433239	Aip	0.109367	AH receptor-interacting protein	AIP_MOUSE	12	3.40406	1.03404
P30 / P15	O08915	-0.0787373	0.0787373	0.148478	Aip	0.4821	AH receptor-interacting protein	AIP_MOUSE	12	-5.3114	0.946886
P54 / P15	O08915	0.0707917	0.0707917	0.123602	Aip	0.384857	AH receptor-interacting protein	AIP_MOUSE	12	5.02929	1.05029
P54 / P30	O08915	0.149529	0.149529	0.0729768	Aip	0.204487	AH receptor-interacting protein	AIP_MOUSE	12	10.9207	1.10921
P15 / P09	O08917	0.179185	0.179185	0.000370647	Flot1	0.000492256	Flotillin-1	FLOT1_MOUSE	30	13.2244	1.13224
P30 / P09	O08917	0.00839696	0.00839696	6.67575e-05	Flot1	7.61752e-05	Flotillin-1	FLOT1_MOUSE	30	0.58373	1.00584
P54 / P09	O08917	0.0458717	0.0458717	4.51438e-05	Flot1	4.99448e-05	Flotillin-1	FLOT1_MOUSE	30	3.23067	1.03231
P30 / P15	O08917	-0.170788	0.170788	2.52236e-08	Flot1	1.67368e-08	Flotillin-1	FLOT1_MOUSE	30	-11.1643	0.888357
P54 / P15	O08917	-0.133314	0.133314	2.86771e-10	Flot1	1.48282e-10	Flotillin-1	FLOT1_MOUSE	30	-8.8265	0.911735
P54 / P30	O08917	0.0374747	0.0374747	0.0192388	Flot1	0.0424174	Flotillin-1	FLOT1_MOUSE	30	2.63158	1.02632
P15 / P09	O08919	0.250761	0.250761	0.00136118	Numbl	0.00208731	Numb-like protein	NUMBL_MOUSE	18	18.9834	1.18983
P30 / P09	O08919	0.269383	0.269383	0.0597683	Numbl	0.161068	Numb-like protein	NUMBL_MOUSE	18	20.5292	1.20529
P54 / P09	O08919	0.245924	0.245924	0.0062677	Numbl	0.0116519	Numb-like protein	NUMBL_MOUSE	18	18.5852	1.18585
P30 / P15	O08919	0.0186217	0.0186217	0.166806	Numbl	0.555204	Numb-like protein	NUMBL_MOUSE	18	1.29913	1.01299
P54 / P15	O08919	-0.00483711	0.00483711	0.122597	Numbl	0.380932	Numb-like protein	NUMBL_MOUSE	18	-0.334721	0.996653
P54 / P30	O08919	-0.0234588	0.0234588	0.202716	Numbl	0.707998	Numb-like protein	NUMBL_MOUSE	18	-1.61289	0.983871
P15 / P09	O08967	-0.734178	0.734178	9.4715e-05	Cyth3	0.000110899	Cytohesin-3	CYH3_MOUSE	9	-39.884	0.60116
P30 / P09	O08967	-0.994751	0.994751	1.74535e-05	Cyth3	1.79535e-05	Cytohesin-3	CYH3_MOUSE	9	-49.8178	0.501822
P54 / P09	O08967	-1.6334	1.6334	3.41849e-05	Cyth3	3.70644e-05	Cytohesin-3	CYH3_MOUSE	9	-67.7672	0.322328
P30 / P15	O08967	-0.260573	0.260573	0.00872322	Cyth3	0.0169826	Cytohesin-3	CYH3_MOUSE	9	-16.5244	0.834756
P54 / P15	O08967	-0.899219	0.899219	0.00262682	Cyth3	0.00436047	Cytohesin-3	CYH3_MOUSE	9	-46.3823	0.536177
P54 / P30	O08967	-0.638646	0.638646	0.0116365	Cyth3	0.0236764	Cytohesin-3	CYH3_MOUSE	9	-35.7685	0.642315
P15 / P09	O08989	0.481751	0.481751	4.25124e-10	Mras	2.24986e-10	Ras-related protein M-Ras	RASM_MOUSE	12	39.6437	1.39644
P30 / P09	O08989	0.694747	0.694747	1.19643e-11	Mras	5.29798e-12	Ras-related protein M-Ras	RASM_MOUSE	12	61.8601	1.6186
P54 / P09	O08989	1.1819	1.1819	3.17842e-16	Mras	9.13531e-17	Ras-related protein M-Ras	RASM_MOUSE	12	126.875	2.26875
P30 / P15	O08989	0.212996	0.212996	0.0510065	Mras	0.13303	Ras-related protein M-Ras	RASM_MOUSE	12	15.9093	1.15909
P54 / P15	O08989	0.700147	0.700147	3.0419e-08	Mras	2.04769e-08	Ras-related protein M-Ras	RASM_MOUSE	12	62.467	1.62467
P54 / P30	O08989	0.48715	0.48715	3.79849e-06	Mras	3.47549e-06	Ras-related protein M-Ras	RASM_MOUSE	12	40.1674	1.40167
P15 / P09	O08992	-0.546247	0.546247	0.0787978	Sdcbp	0.224329	Syntenin-1	SDCB1_MOUSE	5	-31.5201	0.684799
P30 / P09	O08992	0.128414	0.128414	0.00736065	Sdcbp	0.0139883	Syntenin-1	SDCB1_MOUSE	5	9.3091	1.09309
P54 / P09	O08992	0.699231	0.699231	1.08266e-07	Sdcbp	7.79922e-08	Syntenin-1	SDCB1_MOUSE	5	62.3639	1.62364
P30 / P15	O08992	0.674661	0.674661	0.00412235	Sdcbp	0.00722711	Syntenin-1	SDCB1_MOUSE	5	59.6221	1.59622
P54 / P15	O08992	1.24548	1.24548	1.66277e-07	Sdcbp	1.23116e-07	Syntenin-1	SDCB1_MOUSE	5	137.097	2.37097
P54 / P30	O08992	0.570817	0.570817	8.60197e-05	Sdcbp	0.000100036	Syntenin-1	SDCB1_MOUSE	5	48.5365	1.48536
P15 / P09	O08997	-0.36476	0.36476	0.000162947	Atox1	0.000200182	Copper transport protein ATOX1	ATOX1_MOUSE	4	-22.3402	0.776598
P30 / P09	O08997	-0.238555	0.238555	0.010764	Atox1	0.0216192	Copper transport protein ATOX1	ATOX1_MOUSE	4	-15.2406	0.847594
P54 / P09	O08997	-0.708733	0.708733	3.57483e-06	Atox1	3.25528e-06	Copper transport protein ATOX1	ATOX1_MOUSE	4	-38.8143	0.611857
P30 / P15	O08997	0.126205	0.126205	0.0789678	Atox1	0.224922	Copper transport protein ATOX1	ATOX1_MOUSE	4	9.14186	1.09142
P54 / P15	O08997	-0.343974	0.343974	0.015595	Atox1	0.0331828	Copper transport protein ATOX1	ATOX1_MOUSE	4	-21.2132	0.787868
P54 / P30	O08997	-0.470178	0.470178	0.00186897	Atox1	0.00297587	Copper transport protein ATOX1	ATOX1_MOUSE	4	-27.8125	0.721875
P15 / P09	O09005	0.546449	0.546449	0.0678349	Degs1	0.187257	Sphingolipid delta(4)-desaturase DES1	DEGS1_MOUSE	2	46.0486	1.46049
P30 / P09	O09005	-0.197553	0.197553	0.0240644	Degs1	0.0551392	Sphingolipid delta(4)-desaturase DES1	DEGS1_MOUSE	2	-12.7972	0.872028
P54 / P09	O09005	-0.205739	0.205739	0.107602	Degs1	0.324149	Sphingolipid delta(4)-desaturase DES1	DEGS1_MOUSE	2	-13.2905	0.867095
P30 / P15	O09005	-0.744002	0.744002	0.046076	Degs1	0.117688	Sphingolipid delta(4)-desaturase DES1	DEGS1_MOUSE	2	-40.2919	0.597081
P54 / P15	O09005	-0.752188	0.752188	0.0446359	Degs1	0.113288	Sphingolipid delta(4)-desaturase DES1	DEGS1_MOUSE	2	-40.6297	0.593703
P54 / P30	O09005	-0.00818541	0.00818541	0.129602	Degs1	0.407862	Sphingolipid delta(4)-desaturase DES1	DEGS1_MOUSE	2	-0.565763	0.994342
P15 / P09	O09012-2	-0.0775788	0.0775788	0.00446026	Pex5	0.00790641	Isoform 2 of Peroxisomal targeting signal 1 receptor	PEX5_MOUSE	19	-5.23533	0.947647
P30 / P09	O09012-2	-0.955165	0.955165	4.00404e-08	Pex5	2.73758e-08	Isoform 2 of Peroxisomal targeting signal 1 receptor	PEX5_MOUSE	19	-48.4217	0.515783
P54 / P09	O09012-2	-0.772653	0.772653	0.0173629	Pex5	0.037623	Isoform 2 of Peroxisomal targeting signal 1 receptor	PEX5_MOUSE	19	-41.466	0.58534
P30 / P15	O09012-2	-0.877586	0.877586	0.000119455	Pex5	0.000142768	Isoform 2 of Peroxisomal targeting signal 1 receptor	PEX5_MOUSE	19	-45.5723	0.544277
P54 / P15	O09012-2	-0.695074	0.695074	0.0367834	Pex5	0.0902428	Isoform 2 of Peroxisomal targeting signal 1 receptor	PEX5_MOUSE	19	-38.2323	0.617677
P54 / P30	O09012-2	0.182512	0.182512	0.143089	Pex5	0.460684	Isoform 2 of Peroxisomal targeting signal 1 receptor	PEX5_MOUSE	19	13.4858	1.13486
P30 / P15	O09044	0.72909	0.72909	0.253263	Snap23	0.939361	Synaptosomal-associated protein 23	SNP23_MOUSE	6	65.7593	1.65759
P54 / P15	O09044	0.406789	0.406789	0.0384699	Snap23	0.0950638	Synaptosomal-associated protein 23	SNP23_MOUSE	6	32.5732	1.32573
P54 / P30	O09044	-0.3223	0.3223	0.0384775	Snap23	0.0950946	Synaptosomal-associated protein 23	SNP23_MOUSE	6	-20.0206	0.799794
P15 / P09	O09061	-0.159704	0.159704	0.037591	Psmb1	0.0925344	Proteasome subunit beta type-1	PSB1_MOUSE	14	-10.4791	0.895209
P30 / P09	O09061	-0.533855	0.533855	4.09301e-06	Psmb1	3.76185e-06	Proteasome subunit beta type-1	PSB1_MOUSE	14	-30.9293	0.690707
P54 / P09	O09061	-0.563154	0.563154	7.30188e-16	Psmb1	2.174e-16	Proteasome subunit beta type-1	PSB1_MOUSE	14	-32.3179	0.676821
P30 / P15	O09061	-0.374151	0.374151	5.60608e-05	Psmb1	6.3025e-05	Proteasome subunit beta type-1	PSB1_MOUSE	14	-22.844	0.77156
P54 / P15	O09061	-0.40345	0.40345	9.13625e-06	Psmb1	8.96035e-06	Proteasome subunit beta type-1	PSB1_MOUSE	14	-24.3952	0.756048
P54 / P30	O09061	-0.0292995	0.0292995	0.0395819	Psmb1	0.0983924	Proteasome subunit beta type-1	PSB1_MOUSE	14	-2.0104	0.979896
P15 / P09	O09106	-0.578074	0.578074	3.72426e-05	Hdac1	4.06399e-05	Histone deacetylase 1	HDAC1_MOUSE	10	-33.0142	0.669858
P30 / P09	O09106	-1.09852	1.09852	1.95827e-08	Hdac1	1.28129e-08	Histone deacetylase 1	HDAC1_MOUSE	10	-53.3003	0.466997
P54 / P09	O09106	-0.946598	0.946598	1.49936e-07	Hdac1	1.10261e-07	Histone deacetylase 1	HDAC1_MOUSE	10	-48.1145	0.518855
P30 / P15	O09106	-0.520442	0.520442	2.83381e-05	Hdac1	3.02963e-05	Histone deacetylase 1	HDAC1_MOUSE	10	-30.2842	0.697158
P54 / P15	O09106	-0.368524	0.368524	7.07856e-06	Hdac1	6.81177e-06	Histone deacetylase 1	HDAC1_MOUSE	10	-22.5425	0.774575
P54 / P30	O09106	0.151918	0.151918	0.171356	Hdac1	0.573696	Histone deacetylase 1	HDAC1_MOUSE	10	11.1045	1.11105
P15 / P09	O09111	0.752113	0.752113	0.000267685	Ndufb11	0.000344346	NADH dehydrogenase [ubiquinone] 1 beta subcomplex subunit 11, mitochondrial	NDUBB_MOUSE	7	68.4258	1.68426
P30 / P09	O09111	1.2678	1.2678	1.06111e-06	Ndufb11	8.90991e-07	NADH dehydrogenase [ubiquinone] 1 beta subcomplex subunit 11, mitochondrial	NDUBB_MOUSE	7	140.795	2.40795
P54 / P09	O09111	1.5856	1.5856	1.49303e-07	Ndufb11	1.09744e-07	NADH dehydrogenase [ubiquinone] 1 beta subcomplex subunit 11, mitochondrial	NDUBB_MOUSE	7	200.133	3.00133
P30 / P15	O09111	0.51569	0.51569	0.0204883	Ndufb11	0.0456772	NADH dehydrogenase [ubiquinone] 1 beta subcomplex subunit 11, mitochondrial	NDUBB_MOUSE	7	42.9678	1.42968
P54 / P15	O09111	0.833487	0.833487	1.60287e-06	Ndufb11	1.38263e-06	NADH dehydrogenase [ubiquinone] 1 beta subcomplex subunit 11, mitochondrial	NDUBB_MOUSE	7	78.1987	1.78199
P54 / P30	O09111	0.317797	0.317797	0.0338894	Ndufb11	0.0820514	NADH dehydrogenase [ubiquinone] 1 beta subcomplex subunit 11, mitochondrial	NDUBB_MOUSE	7	24.6426	1.24643
P15 / P09	O09114	-0.285031	0.285031	0.20369	Ptgds	0.712423	Prostaglandin-H2 D-isomerase	PTGDS_MOUSE	6	-17.9276	0.820724
P30 / P09	O09114	-0.916719	0.916719	0.00861844	Ptgds	0.016748	Prostaglandin-H2 D-isomerase	PTGDS_MOUSE	6	-47.0288	0.529712
P54 / P09	O09114	-0.267146	0.267146	0.0520283	Ptgds	0.136236	Prostaglandin-H2 D-isomerase	PTGDS_MOUSE	6	-16.9038	0.830962
P30 / P15	O09114	-0.631689	0.631689	0.09702	Ptgds	0.286457	Prostaglandin-H2 D-isomerase	PTGDS_MOUSE	6	-35.458	0.64542
P54 / P15	O09114	0.0178842	0.0178842	0.253353	Ptgds	0.939955	Prostaglandin-H2 D-isomerase	PTGDS_MOUSE	6	1.24735	1.01247
P54 / P30	O09114	0.649573	0.649573	0.110613	Ptgds	0.335566	Prostaglandin-H2 D-isomerase	PTGDS_MOUSE	6	56.8704	1.5687
P15 / P09	O09117-2	0.613601	0.613601	0.0219653	Sypl1	0.0495264	Isoform 2 of Synaptophysin-like protein 1	SYPL1_MOUSE	3	53.0074	1.53007
P30 / P09	O09117-2	1.48352	1.48352	0.0185672	Sypl1	0.0406985	Isoform 2 of Synaptophysin-like protein 1	SYPL1_MOUSE	3	179.629	2.79629
P54 / P09	O09117-2	2.67491	2.67491	3.61164e-05	Sypl1	3.93613e-05	Isoform 2 of Synaptophysin-like protein 1	SYPL1_MOUSE	3	538.598	6.38598
P30 / P15	O09117-2	0.869915	0.869915	0.0345521	Sypl1	0.0839056	Isoform 2 of Synaptophysin-like protein 1	SYPL1_MOUSE	3	82.7555	1.82756
P54 / P15	O09117-2	2.06131	2.06131	5.25846e-05	Sypl1	5.88277e-05	Isoform 2 of Synaptophysin-like protein 1	SYPL1_MOUSE	3	317.364	4.17364
P54 / P30	O09117-2	1.19139	1.19139	7.083e-05	Sypl1	8.12199e-05	Isoform 2 of Synaptophysin-like protein 1	SYPL1_MOUSE	3	128.373	2.28373
P15 / P09	O09126	-0.70538	0.70538	0.104865	Sema4d	0.314413	Semaphorin-4D	SEM4D_MOUSE	4	-38.6719	0.613281
P30 / P09	O09126	-0.219058	0.219058	0.192132	Sema4d	0.662004	Semaphorin-4D	SEM4D_MOUSE	4	-14.0874	0.859126
P54 / P09	O09126	-0.156105	0.156105	0.264535	Sema4d	0.994918	Semaphorin-4D	SEM4D_MOUSE	4	-10.2555	0.897445
P30 / P15	O09126	0.486322	0.486322	0.0761237	Sema4d	0.215041	Semaphorin-4D	SEM4D_MOUSE	4	40.0869	1.40087
P54 / P15	O09126	0.549275	0.549275	0.0358489	Sema4d	0.0875804	Semaphorin-4D	SEM4D_MOUSE	4	46.335	1.46335
P54 / P30	O09126	0.062953	0.062953	0.0212406	Sema4d	0.0476391	Semaphorin-4D	SEM4D_MOUSE	4	4.46017	1.0446
P15 / P09	O09131	0.0534895	0.0534895	2.14463e-07	Gsto1	1.61498e-07	Glutathione S-transferase omega-1	GSTO1_MOUSE	20	3.7772	1.03777
P30 / P09	O09131	-0.672358	0.672358	2.01462e-14	Gsto1	6.83621e-15	Glutathione S-transferase omega-1	GSTO1_MOUSE	20	-37.252	0.62748
P54 / P09	O09131	-0.697637	0.697637	4.91359e-15	Gsto1	1.57724e-15	Glutathione S-transferase omega-1	GSTO1_MOUSE	20	-38.3419	0.616581
P30 / P15	O09131	-0.725847	0.725847	1.34309e-05	Gsto1	1.35809e-05	Glutathione S-transferase omega-1	GSTO1_MOUSE	20	-39.5358	0.604642
P54 / P15	O09131	-0.751127	0.751127	6.88963e-13	Gsto1	2.7129e-13	Glutathione S-transferase omega-1	GSTO1_MOUSE	20	-40.5861	0.594139
P54 / P30	O09131	-0.0252797	0.0252797	5.1292e-05	Gsto1	5.73111e-05	Glutathione S-transferase omega-1	GSTO1_MOUSE	20	-1.73699	0.98263
P15 / P09	O09159	0.396769	0.396769	0.00801193	Man2b1	0.015417	Lysosomal alpha-mannosidase	MA2B1_MOUSE	6	31.6556	1.31656
P30 / P09	O09159	2.49493	2.49493	0.00165681	Man2b1	0.00260008	Lysosomal alpha-mannosidase	MA2B1_MOUSE	6	463.702	5.63702
P54 / P09	O09159	-1.54705	1.54705	0.0505284	Man2b1	0.131579	Lysosomal alpha-mannosidase	MA2B1_MOUSE	6	-65.7792	0.342208
P30 / P15	O09159	2.09816	2.09816	0.000140909	Man2b1	0.000170767	Lysosomal alpha-mannosidase	MA2B1_MOUSE	6	328.164	4.28164
P54 / P15	O09159	-1.94382	1.94382	0.020996	Man2b1	0.0469823	Lysosomal alpha-mannosidase	MA2B1_MOUSE	6	-74.0073	0.259927
P54 / P30	O09159	-4.04199	4.04199	0.244409	Man2b1	0.896915	Lysosomal alpha-mannosidase	MA2B1_MOUSE	6	-93.9293	0.0607073
P15 / P09	O09164	0.466613	0.466613	0.0829792	Sod3	0.238401	Extracellular superoxide dismutase [Cu-Zn]	SODE_MOUSE	2	38.1862	1.38186
P30 / P15	O09164	-1.01759	1.01759	0.106576	Sod3	0.320608	Extracellular superoxide dismutase [Cu-Zn]	SODE_MOUSE	2	-50.606	0.49394
P54 / P15	O09164	-0.358059	0.358059	0.224735	Sod3	0.805707	Extracellular superoxide dismutase [Cu-Zn]	SODE_MOUSE	2	-21.9786	0.780214
P54 / P30	O09164	0.659533	0.659533	0.143844	Sod3	0.463777	Extracellular superoxide dismutase [Cu-Zn]	SODE_MOUSE	2	57.9571	1.57957
P15 / P09	O09167	-0.369998	0.369998	0.00208987	Rpl21	0.00336616	60S ribosomal protein L21	RL21_MOUSE	9	-22.6216	0.773784
P30 / P09	O09167	-0.979651	0.979651	5.22917e-09	Rpl21	3.16231e-09	60S ribosomal protein L21	RL21_MOUSE	9	-49.2898	0.507102
P54 / P09	O09167	-1.09915	1.09915	9.20184e-09	Rpl21	5.75352e-09	60S ribosomal protein L21	RL21_MOUSE	9	-53.3207	0.466793
P30 / P15	O09167	-0.609653	0.609653	0.000698561	Rpl21	0.000989482	60S ribosomal protein L21	RL21_MOUSE	9	-34.4646	0.655354
P54 / P15	O09167	-0.729148	0.729148	1.48404e-08	Rpl21	9.54607e-09	60S ribosomal protein L21	RL21_MOUSE	9	-39.674	0.60326
P54 / P30	O09167	-0.119495	0.119495	0.0266349	Rpl21	0.0620851	60S ribosomal protein L21	RL21_MOUSE	9	-7.94902	0.92051
P15 / P09	O09172	0.195928	0.195928	0.252042	Gclm	0.933158	Glutamate--cysteine ligase regulatory subunit	GSH0_MOUSE	7	14.5461	1.14546
P30 / P09	O09172	0.0203056	0.0203056	0.181449	Gclm	0.616134	Glutamate--cysteine ligase regulatory subunit	GSH0_MOUSE	7	1.41743	1.01417
P54 / P09	O09172	0.299697	0.299697	0.182121	Gclm	0.619182	Glutamate--cysteine ligase regulatory subunit	GSH0_MOUSE	7	23.0886	1.23089
P30 / P15	O09172	-0.175622	0.175622	0.198767	Gclm	0.690582	Glutamate--cysteine ligase regulatory subunit	GSH0_MOUSE	7	-11.4614	0.885386
P54 / P15	O09172	0.10377	0.10377	0.183866	Gclm	0.626655	Glutamate--cysteine ligase regulatory subunit	GSH0_MOUSE	7	7.45775	1.07458
P54 / P30	O09172	0.279392	0.279392	0.199454	Gclm	0.693496	Glutamate--cysteine ligase regulatory subunit	GSH0_MOUSE	7	21.3683	1.21368
P15 / P09	O09174	0.719174	0.719174	0.0376946	Amacr	0.0928282	Alpha-methylacyl-CoA racemase	AMACR_MOUSE	4	64.6239	1.64624
P30 / P09	O09174	0.511612	0.511612	0.0119885	Amacr	0.0244868	Alpha-methylacyl-CoA racemase	AMACR_MOUSE	4	42.5642	1.42564
P54 / P09	O09174	0.563577	0.563577	0.0128603	Amacr	0.0265517	Alpha-methylacyl-CoA racemase	AMACR_MOUSE	4	47.7929	1.47793
P30 / P15	O09174	-0.207562	0.207562	0.184298	Amacr	0.628443	Alpha-methylacyl-CoA racemase	AMACR_MOUSE	4	-13.4	0.866
P54 / P15	O09174	-0.155597	0.155597	0.0117494	Amacr	0.0239337	Alpha-methylacyl-CoA racemase	AMACR_MOUSE	4	-10.2239	0.897761
P54 / P30	O09174	0.0519646	0.0519646	0.026144	Amacr	0.0607789	Alpha-methylacyl-CoA racemase	AMACR_MOUSE	4	3.66757	1.03668
P15 / P09	O35075	-0.134855	0.134855	0.00852768	Dscr3	0.0165511	Down syndrome critical region protein 3 homolog	DSCR3_MOUSE	6	-8.92384	0.910762
P30 / P09	O35075	-0.746412	0.746412	0.00327424	Dscr3	0.00556464	Down syndrome critical region protein 3 homolog	DSCR3_MOUSE	6	-40.3916	0.596084
P54 / P09	O35075	-0.51451	0.51451	0.00127166	Dscr3	0.00193518	Down syndrome critical region protein 3 homolog	DSCR3_MOUSE	6	-29.997	0.70003
P30 / P15	O35075	-0.611557	0.611557	0.118787	Dscr3	0.366649	Down syndrome critical region protein 3 homolog	DSCR3_MOUSE	6	-34.551	0.65449
P54 / P15	O35075	-0.379656	0.379656	0.0623248	Dscr3	0.169311	Down syndrome critical region protein 3 homolog	DSCR3_MOUSE	6	-23.1379	0.768621
P54 / P30	O35075	0.231901	0.231901	0.119398	Dscr3	0.369032	Down syndrome critical region protein 3 homolog	DSCR3_MOUSE	6	17.4382	1.17438
P15 / P09	O35083	0.0355087	0.0355087	0.029151	Agpat1	0.068872	1-acyl-sn-glycerol-3-phosphate acyltransferase alpha	PLCA_MOUSE	5	2.49182	1.02492
P30 / P09	O35083	-0.272728	0.272728	0.0204716	Agpat1	0.0456353	1-acyl-sn-glycerol-3-phosphate acyltransferase alpha	PLCA_MOUSE	5	-17.2247	0.827753
P54 / P09	O35083	-0.0377638	0.0377638	0.236618	Agpat1	0.859781	1-acyl-sn-glycerol-3-phosphate acyltransferase alpha	PLCA_MOUSE	5	-2.58363	0.974164
P30 / P15	O35083	-0.308236	0.308236	0.000555769	Agpat1	0.000767224	1-acyl-sn-glycerol-3-phosphate acyltransferase alpha	PLCA_MOUSE	5	-19.2372	0.807628
P54 / P15	O35083	-0.0732725	0.0732725	0.0525113	Agpat1	0.137735	1-acyl-sn-glycerol-3-phosphate acyltransferase alpha	PLCA_MOUSE	5	-4.95205	0.95048
P54 / P30	O35083	0.234964	0.234964	0.012716	Agpat1	0.0262086	1-acyl-sn-glycerol-3-phosphate acyltransferase alpha	PLCA_MOUSE	5	17.6877	1.17688
P15 / P09	O35089	0.0462142	0.0462142	0.179801	Cnih2	0.608801	Protein cornichon homolog 2	CNIH2_MOUSE	1	3.25518	1.03255
P30 / P09	O35089	-0.258279	0.258279	0.02764	Cnih2	0.0647794	Protein cornichon homolog 2	CNIH2_MOUSE	1	-16.3916	0.836084
P54 / P09	O35089	-0.159845	0.159845	0.145947	Cnih2	0.471659	Protein cornichon homolog 2	CNIH2_MOUSE	1	-10.4879	0.895121
P30 / P15	O35089	-0.304494	0.304494	0.00623289	Cnih2	0.0115743	Protein cornichon homolog 2	CNIH2_MOUSE	1	-19.0274	0.809726
P54 / P15	O35089	-0.206059	0.206059	0.101328	Cnih2	0.30172	Protein cornichon homolog 2	CNIH2_MOUSE	1	-13.3098	0.866902
P54 / P30	O35089	0.0984348	0.0984348	0.182958	Cnih2	0.622656	Protein cornichon homolog 2	CNIH2_MOUSE	1	7.06113	1.07061
P15 / P09	O35098;O35098-2	0.11681	0.11681	0.214645	Dpysl4	0.760212	Dihydropyrimidinase-related protein 4;Isoform 2 of Dihydropyrimidinase-related protein 4	DPYL4_MOUSE	30	8.43344	1.08433
P30 / P09	O35098;O35098-2	0.0124646	0.0124646	0.181921	Dpysl4	0.618376	Dihydropyrimidinase-related protein 4;Isoform 2 of Dihydropyrimidinase-related protein 4	DPYL4_MOUSE	30	0.867721	1.00868
P54 / P09	O35098;O35098-2	-0.509877	0.509877	1.92359e-35	Dpysl4	1.49682e-36	Dihydropyrimidinase-related protein 4;Isoform 2 of Dihydropyrimidinase-related protein 4	DPYL4_MOUSE	30	-29.7718	0.702282
P30 / P15	O35098;O35098-2	-0.104345	0.104345	0.13687	Dpysl4	0.436397	Dihydropyrimidinase-related protein 4;Isoform 2 of Dihydropyrimidinase-related protein 4	DPYL4_MOUSE	30	-6.9773	0.930227
P54 / P15	O35098;O35098-2	-0.626687	0.626687	1.14364e-31	Dpysl4	1.09961e-32	Dihydropyrimidinase-related protein 4;Isoform 2 of Dihydropyrimidinase-related protein 4	DPYL4_MOUSE	30	-35.2338	0.647662
P54 / P30	O35098;O35098-2	-0.522341	0.522341	1.39314e-09	Dpysl4	7.8486e-10	Dihydropyrimidinase-related protein 4;Isoform 2 of Dihydropyrimidinase-related protein 4	DPYL4_MOUSE	30	-30.3759	0.696241
P15 / P09	O35099	0.548711	0.548711	0.000705031	Map3k5	0.000999467	Mitogen-activated protein kinase kinase kinase 5	M3K5_MOUSE	32	46.2778	1.46278
P30 / P09	O35099	0.481027	0.481027	2.13554e-06	Map3k5	1.8749e-06	Mitogen-activated protein kinase kinase kinase 5	M3K5_MOUSE	32	39.5737	1.39574
P54 / P09	O35099	0.783513	0.783513	9.91605e-07	Map3k5	8.28535e-07	Mitogen-activated protein kinase kinase kinase 5	M3K5_MOUSE	32	72.1317	1.72132
P30 / P15	O35099	-0.0676838	0.0676838	0.00924227	Map3k5	0.0181615	Mitogen-activated protein kinase kinase kinase 5	M3K5_MOUSE	32	-4.58314	0.954169
P54 / P15	O35099	0.234802	0.234802	0.00563186	Map3k5	0.0103175	Mitogen-activated protein kinase kinase kinase 5	M3K5_MOUSE	32	17.6745	1.17675
P54 / P30	O35099	0.302486	0.302486	0.238875	Map3k5	0.870554	Mitogen-activated protein kinase kinase kinase 5	M3K5_MOUSE	32	23.3268	1.23327
P15 / P09	O35114	-0.257278	0.257278	2.53908e-07	Scarb2	1.93297e-07	Lysosome membrane protein 2	SCRB2_MOUSE	9	-16.3335	0.836665
P30 / P09	O35114	-0.820964	0.820964	8.80623e-09	Scarb2	5.48598e-09	Lysosome membrane protein 2	SCRB2_MOUSE	9	-43.3936	0.566064
P54 / P09	O35114	-0.595693	0.595693	1.87446e-09	Scarb2	1.07299e-09	Lysosome membrane protein 2	SCRB2_MOUSE	9	-33.8273	0.661727
P30 / P15	O35114	-0.563686	0.563686	2.06403e-06	Scarb2	1.80857e-06	Lysosome membrane protein 2	SCRB2_MOUSE	9	-32.3429	0.676571
P54 / P15	O35114	-0.338415	0.338415	4.81673e-05	Scarb2	5.35448e-05	Lysosome membrane protein 2	SCRB2_MOUSE	9	-20.909	0.79091
P54 / P30	O35114	0.225271	0.225271	0.0034263	Scarb2	0.0058529	Lysosome membrane protein 2	SCRB2_MOUSE	9	16.8997	1.169
P15 / P09	O35127	-0.0822062	0.0822062	0.0115226	Grcc10	0.0233938	Protein C10	C10_MOUSE	5	-5.5388	0.944612
P30 / P09	O35127	-0.619467	0.619467	9.84325e-05	Grcc10	0.00011568	Protein C10	C10_MOUSE	5	-34.9089	0.650911
P54 / P09	O35127	-0.65911	0.65911	4.35191e-07	Grcc10	3.43973e-07	Protein C10	C10_MOUSE	5	-36.6731	0.633269
P30 / P15	O35127	-0.537261	0.537261	0.000204543	Grcc10	0.000257144	Protein C10	C10_MOUSE	5	-31.0922	0.689078
P54 / P15	O35127	-0.576903	0.576903	1.35045e-07	Grcc10	9.84746e-08	Protein C10	C10_MOUSE	5	-32.9599	0.670401
P54 / P30	O35127	-0.0396427	0.0396427	0.14433	Grcc10	0.465424	Protein C10	C10_MOUSE	5	-2.71041	0.972896
P15 / P09	O35129	0.185473	0.185473	2.65929e-05	Phb2	2.82751e-05	Prohibitin-2	PHB2_MOUSE	22	13.719	1.13719
P30 / P09	O35129	0.320492	0.320492	3.57683e-12	Phb2	1.50968e-12	Prohibitin-2	PHB2_MOUSE	22	24.8756	1.24876
P54 / P09	O35129	0.641964	0.641964	2.06907e-23	Phb2	3.33859e-24	Prohibitin-2	PHB2_MOUSE	22	56.0452	1.56045
P30 / P15	O35129	0.135019	0.135019	2.7568e-05	Phb2	2.93846e-05	Prohibitin-2	PHB2_MOUSE	22	9.81073	1.09811
P54 / P15	O35129	0.456491	0.456491	5.58596e-13	Phb2	2.17908e-13	Prohibitin-2	PHB2_MOUSE	22	37.22	1.3722
P54 / P30	O35129	0.321472	0.321472	0.16111	Phb2	0.532185	Prohibitin-2	PHB2_MOUSE	22	24.9605	1.2496
P15 / P09	O35136	0.529022	0.529022	3.80015e-06	Ncam2	3.47744e-06	Neural cell adhesion molecule 2	NCAM2_MOUSE	34	44.2951	1.44295
P30 / P09	O35136	0.647514	0.647514	2.7847e-06	Ncam2	2.49174e-06	Neural cell adhesion molecule 2	NCAM2_MOUSE	34	56.6467	1.56647
P54 / P09	O35136	0.753086	0.753086	8.49342e-08	Ncam2	6.03864e-08	Neural cell adhesion molecule 2	NCAM2_MOUSE	34	68.5394	1.68539
P30 / P15	O35136	0.118492	0.118492	0.111966	Ncam2	0.340727	Neural cell adhesion molecule 2	NCAM2_MOUSE	34	8.55994	1.0856
P54 / P15	O35136	0.224064	0.224064	3.24729e-06	Ncam2	2.93692e-06	Neural cell adhesion molecule 2	NCAM2_MOUSE	34	16.8019	1.16802
P54 / P30	O35136	0.105572	0.105572	0.01467	Ncam2	0.0309085	Neural cell adhesion molecule 2	NCAM2_MOUSE	34	7.59207	1.07592
P15 / P09	O35143	0.0552113	0.0552113	0.0718456	Atpif1	0.200692	ATPase inhibitor, mitochondrial	ATIF1_MOUSE	12	3.90112	1.03901
P30 / P09	O35143	0.380812	0.380812	0.000414168	Atpif1	0.000555515	ATPase inhibitor, mitochondrial	ATIF1_MOUSE	12	30.2075	1.30207
P54 / P09	O35143	0.38896	0.38896	0.00116299	Atpif1	0.00174861	ATPase inhibitor, mitochondrial	ATIF1_MOUSE	12	30.9449	1.30945
P30 / P15	O35143	0.325601	0.325601	0.10232	Atpif1	0.305425	ATPase inhibitor, mitochondrial	ATIF1_MOUSE	12	25.3186	1.25319
P54 / P15	O35143	0.333748	0.333748	0.241081	Atpif1	0.881276	ATPase inhibitor, mitochondrial	ATIF1_MOUSE	12	26.0284	1.26028
P54 / P30	O35143	0.00814756	0.00814756	0.0304907	Atpif1	0.0725856	ATPase inhibitor, mitochondrial	ATIF1_MOUSE	12	0.566343	1.00566
P15 / P09	O35144;O35144-2	-0.996981	0.996981	0.000135988	Terf2	0.000164289	Telomeric repeat-binding factor 2;Isoform 2 of Telomeric repeat-binding factor 2	TERF2_MOUSE	5	-49.8953	0.501047
P30 / P09	O35144;O35144-2	-0.994771	0.994771	0.000286324	Terf2	0.000371112	Telomeric repeat-binding factor 2;Isoform 2 of Telomeric repeat-binding factor 2	TERF2_MOUSE	5	-49.8185	0.501815
P54 / P09	O35144;O35144-2	-1.11179	1.11179	0.0024386	Terf2	0.00400891	Telomeric repeat-binding factor 2;Isoform 2 of Telomeric repeat-binding factor 2	TERF2_MOUSE	5	-53.728	0.46272
P30 / P15	O35144;O35144-2	0.00220993	0.00220993	0.0577833	Terf2	0.154881	Telomeric repeat-binding factor 2;Isoform 2 of Telomeric repeat-binding factor 2	TERF2_MOUSE	5	0.153298	1.00153
P54 / P15	O35144;O35144-2	-0.114807	0.114807	0.0537978	Terf2	0.141856	Telomeric repeat-binding factor 2;Isoform 2 of Telomeric repeat-binding factor 2	TERF2_MOUSE	5	-7.64939	0.923506
P54 / P30	O35144;O35144-2	-0.117016	0.117016	0.21291	Terf2	0.75287	Telomeric repeat-binding factor 2;Isoform 2 of Telomeric repeat-binding factor 2	TERF2_MOUSE	5	-7.79074	0.922093
P30 / P09	O35153	-1.05245	1.05245	0.0576765	Bet1l	0.154509	BET1-like protein	BET1L_MOUSE	2	-51.7853	0.482147
P15 / P09	O35166	-1.43995	1.43995	0.23676	Gosr2	0.860525	Golgi SNAP receptor complex member 2	GOSR2_MOUSE	4	-63.142	0.36858
P30 / P09	O35166	-0.962776	0.962776	0.180123	Gosr2	0.610179	Golgi SNAP receptor complex member 2	GOSR2_MOUSE	4	-48.6931	0.513069
P54 / P09	O35166	-1.60192	1.60192	0.096509	Gosr2	0.284683	Golgi SNAP receptor complex member 2	GOSR2_MOUSE	4	-67.0561	0.329439
P30 / P15	O35166	0.477174	0.477174	0.081757	Gosr2	0.234187	Golgi SNAP receptor complex member 2	GOSR2_MOUSE	4	39.2014	1.39201
P54 / P15	O35166	-0.161966	0.161966	0.161367	Gosr2	0.533184	Golgi SNAP receptor complex member 2	GOSR2_MOUSE	4	-10.6194	0.893806
P54 / P30	O35166	-0.63914	0.63914	0.0487683	Gosr2	0.126107	Golgi SNAP receptor complex member 2	GOSR2_MOUSE	4	-35.7904	0.642096
P15 / P09	O35188	0.771182	0.771182	1.22994e-07	Cx3cl1	8.92078e-08	Fractalkine	X3CL1_MOUSE	8	70.6668	1.70667
P30 / P09	O35188	0.511775	0.511775	0.000162081	Cx3cl1	0.000199045	Fractalkine	X3CL1_MOUSE	8	42.5803	1.4258
P54 / P09	O35188	0.0419926	0.0419926	0.0407589	Cx3cl1	0.101841	Fractalkine	X3CL1_MOUSE	8	2.95348	1.02953
P30 / P15	O35188	-0.259408	0.259408	0.104443	Cx3cl1	0.312822	Fractalkine	X3CL1_MOUSE	8	-16.4569	0.835431
P54 / P15	O35188	-0.72919	0.72919	0.00340103	Cx3cl1	0.00580466	Fractalkine	X3CL1_MOUSE	8	-39.6757	0.603243
P54 / P30	O35188	-0.469782	0.469782	0.00110183	Cx3cl1	0.00164341	Fractalkine	X3CL1_MOUSE	8	-27.7926	0.722074
P15 / P09	O35207	-1.20092	1.20092	0.01408	Cdk2ap1	0.0294879	Cyclin-dependent kinase 2-associated protein 1	CDKA1_MOUSE	2	-56.5001	0.434999
P30 / P09	O35207	-2.11778	2.11778	0.00780834	Cdk2ap1	0.0149688	Cyclin-dependent kinase 2-associated protein 1	CDKA1_MOUSE	2	-76.9599	0.230401
P54 / P09	O35207	-2.14033	2.14033	0.0100646	Cdk2ap1	0.020013	Cyclin-dependent kinase 2-associated protein 1	CDKA1_MOUSE	2	-77.3172	0.226828
P30 / P15	O35207	-0.916864	0.916864	0.0417952	Cdk2ap1	0.104953	Cyclin-dependent kinase 2-associated protein 1	CDKA1_MOUSE	2	-47.0341	0.529659
P54 / P15	O35207	-0.939411	0.939411	0.0182239	Cdk2ap1	0.03981	Cyclin-dependent kinase 2-associated protein 1	CDKA1_MOUSE	2	-47.8554	0.521446
P54 / P30	O35207	-0.0225471	0.0225471	0.197113	Cdk2ap1	0.683706	Cyclin-dependent kinase 2-associated protein 1	CDKA1_MOUSE	2	-1.5507	0.984493
P15 / P09	O35215	0.116934	0.116934	0.00192991	Ddt	0.0030844	D-dopachrome decarboxylase	DOPD_MOUSE	9	8.44276	1.08443
P30 / P09	O35215	0.392359	0.392359	1.16147e-08	Ddt	7.362e-09	D-dopachrome decarboxylase	DOPD_MOUSE	9	31.2538	1.31254
P54 / P09	O35215	1.01016	1.01016	3.22148e-16	Ddt	9.27384e-17	D-dopachrome decarboxylase	DOPD_MOUSE	9	101.414	2.01414
P30 / P15	O35215	0.275425	0.275425	8.18337e-05	Ddt	9.47943e-05	D-dopachrome decarboxylase	DOPD_MOUSE	9	21.0351	1.21035
P54 / P15	O35215	0.893228	0.893228	4.78004e-14	Ddt	1.67789e-14	D-dopachrome decarboxylase	DOPD_MOUSE	9	85.7327	1.85733
P54 / P30	O35215	0.617803	0.617803	0.000627208	Ddt	0.000878062	D-dopachrome decarboxylase	DOPD_MOUSE	9	53.4536	1.53454
P15 / P09	O35218	-1.09401	1.09401	0.00169528	Cpsf2	0.00266765	Cleavage and polyadenylation specificity factor subunit 2	CPSF2_MOUSE	6	-53.1543	0.468457
P30 / P09	O35218	2.66297	2.66297	0.000491247	Cpsf2	0.000668695	Cleavage and polyadenylation specificity factor subunit 2	CPSF2_MOUSE	6	533.334	6.33334
P54 / P09	O35218	-3.09394	3.09394	0.0118133	Cpsf2	0.0240842	Cleavage and polyadenylation specificity factor subunit 2	CPSF2_MOUSE	6	-88.288	0.11712
P30 / P15	O35218	3.75698	3.75698	0.00995484	Cpsf2	0.0197659	Cleavage and polyadenylation specificity factor subunit 2	CPSF2_MOUSE	6	1251.96	13.5196
P54 / P15	O35218	-1.99993	1.99993	0.00752636	Cpsf2	0.0143592	Cleavage and polyadenylation specificity factor subunit 2	CPSF2_MOUSE	6	-74.9988	0.250012
P54 / P30	O35218	-5.75691	5.75691	0.0690908	Cpsf2	0.191381	Cleavage and polyadenylation specificity factor subunit 2	CPSF2_MOUSE	6	-98.1507	0.0184925
P15 / P09	O35226-2	-0.201057	0.201057	0.00158251	Psmd4	0.00246698	Isoform Rpn10B of 26S proteasome non-ATPase regulatory subunit 4	PSMD4_MOUSE	16	-13.0087	0.869913
P30 / P09	O35226-2	-0.784364	0.784364	9.52136e-11	Psmd4	4.66248e-11	Isoform Rpn10B of 26S proteasome non-ATPase regulatory subunit 4	PSMD4_MOUSE	16	-41.9392	0.580608
P54 / P09	O35226-2	-0.890043	0.890043	7.40574e-14	Psmd4	2.65218e-14	Isoform Rpn10B of 26S proteasome non-ATPase regulatory subunit 4	PSMD4_MOUSE	16	-46.0402	0.539598
P30 / P15	O35226-2	-0.583307	0.583307	5.02987e-05	Psmd4	5.61264e-05	Isoform Rpn10B of 26S proteasome non-ATPase regulatory subunit 4	PSMD4_MOUSE	16	-33.2568	0.667432
P54 / P15	O35226-2	-0.688985	0.688985	8.54168e-09	Psmd4	5.30778e-09	Isoform Rpn10B of 26S proteasome non-ATPase regulatory subunit 4	PSMD4_MOUSE	16	-37.971	0.62029
P54 / P30	O35226-2	-0.105679	0.105679	0.0628024	Psmd4	0.170868	Isoform Rpn10B of 26S proteasome non-ATPase regulatory subunit 4	PSMD4_MOUSE	16	-7.06322	0.929368
P15 / P09	O35239	0.126305	0.126305	0.00139468	Ptpn9	0.00214428	Tyrosine-protein phosphatase non-receptor type 9	PTN9_MOUSE	13	9.14944	1.09149
P30 / P09	O35239	0.34684	0.34684	0.000698946	Ptpn9	0.000990187	Tyrosine-protein phosphatase non-receptor type 9	PTN9_MOUSE	13	27.1772	1.27177
P54 / P09	O35239	0.707422	0.707422	5.36053e-06	Ptpn9	5.05521e-06	Tyrosine-protein phosphatase non-receptor type 9	PTN9_MOUSE	13	63.2884	1.63288
P30 / P15	O35239	0.220535	0.220535	0.0815925	Ptpn9	0.233585	Tyrosine-protein phosphatase non-receptor type 9	PTN9_MOUSE	13	16.5166	1.16517
P54 / P15	O35239	0.581118	0.581118	7.64671e-06	Ptpn9	7.4066e-06	Tyrosine-protein phosphatase non-receptor type 9	PTN9_MOUSE	13	49.6008	1.49601
P54 / P30	O35239	0.360582	0.360582	0.0216715	Ptpn9	0.0487646	Tyrosine-protein phosphatase non-receptor type 9	PTN9_MOUSE	13	28.3944	1.28394
P15 / P09	O35250	0.0777374	0.0777374	0.0118632	Exoc7	0.0242037	Exocyst complex component 7	EXOC7_MOUSE	37	5.53616	1.05536
P30 / P09	O35250	-0.168829	0.168829	0.00162448	Exoc7	0.00254191	Exocyst complex component 7	EXOC7_MOUSE	37	-11.0435	0.889565
P54 / P09	O35250	-0.019589	0.019589	0.00111465	Exoc7	0.00166482	Exocyst complex component 7	EXOC7_MOUSE	37	-1.34863	0.986514
P30 / P15	O35250	-0.246566	0.246566	0.0719924	Exoc7	0.201193	Exocyst complex component 7	EXOC7_MOUSE	37	-15.71	0.8429
P54 / P15	O35250	-0.0973264	0.0973264	0.121301	Exoc7	0.376082	Exocyst complex component 7	EXOC7_MOUSE	37	-6.52363	0.934764
P54 / P30	O35250	0.14924	0.14924	0.0449979	Exoc7	0.114351	Exocyst complex component 7	EXOC7_MOUSE	37	10.8985	1.10898
P15 / P09	O35286	-0.708526	0.708526	2.51442e-23	Dhx15	4.07736e-24	Putative pre-mRNA-splicing factor ATP-dependent RNA helicase DHX15	DHX15_MOUSE	38	-38.8055	0.611945
P30 / P09	O35286	-0.990232	0.990232	1.71135e-31	Dhx15	1.66114e-32	Putative pre-mRNA-splicing factor ATP-dependent RNA helicase DHX15	DHX15_MOUSE	38	-49.6603	0.503397
P54 / P09	O35286	-0.953512	0.953512	5.46599e-26	Dhx15	7.38529e-27	Putative pre-mRNA-splicing factor ATP-dependent RNA helicase DHX15	DHX15_MOUSE	38	-48.3626	0.516374
P30 / P15	O35286	-0.281706	0.281706	1.48266e-05	Dhx15	1.50679e-05	Putative pre-mRNA-splicing factor ATP-dependent RNA helicase DHX15	DHX15_MOUSE	38	-17.7382	0.822618
P54 / P15	O35286	-0.244986	0.244986	0.000234081	Dhx15	0.000297748	Putative pre-mRNA-splicing factor ATP-dependent RNA helicase DHX15	DHX15_MOUSE	38	-15.6176	0.843824
P54 / P30	O35286	0.0367199	0.0367199	0.239338	Dhx15	0.873037	Putative pre-mRNA-splicing factor ATP-dependent RNA helicase DHX15	DHX15_MOUSE	38	2.5779	1.02578
P15 / P09	O35295	0.650255	0.650255	1.13625e-14	Purb	3.76451e-15	Transcriptional activator protein Pur-beta	PURB_MOUSE	19	56.9445	1.56945
P30 / P09	O35295	0.580616	0.580616	6.03722e-11	Purb	2.88439e-11	Transcriptional activator protein Pur-beta	PURB_MOUSE	19	49.5487	1.49549
P54 / P09	O35295	0.126038	0.126038	0.202136	Purb	0.705392	Transcriptional activator protein Pur-beta	PURB_MOUSE	19	9.12926	1.09129
P30 / P15	O35295	-0.069639	0.069639	0.0287753	Purb	0.0678294	Transcriptional activator protein Pur-beta	PURB_MOUSE	19	-4.71236	0.952876
P54 / P15	O35295	-0.524217	0.524217	3.94813e-08	Purb	2.69754e-08	Transcriptional activator protein Pur-beta	PURB_MOUSE	19	-30.4663	0.695337
P54 / P30	O35295	-0.454578	0.454578	6.5116e-07	Purb	5.28479e-07	Transcriptional activator protein Pur-beta	PURB_MOUSE	19	-27.0276	0.729724
P15 / P09	O35316	-0.13505	0.13505	0.000669143	Slc6a6	0.000942981	Sodium- and chloride-dependent taurine transporter	SC6A6_MOUSE	2	-8.9362	0.910638
P30 / P09	O35316	-0.707157	0.707157	0.000239933	Slc6a6	0.000305952	Sodium- and chloride-dependent taurine transporter	SC6A6_MOUSE	2	-38.7474	0.612526
P54 / P09	O35316	-1.1488	1.1488	0.0134555	Slc6a6	0.0279657	Sodium- and chloride-dependent taurine transporter	SC6A6_MOUSE	2	-54.9001	0.450999
P30 / P15	O35316	-0.572107	0.572107	0.0320358	Slc6a6	0.0768771	Sodium- and chloride-dependent taurine transporter	SC6A6_MOUSE	2	-32.7366	0.672634
P54 / P15	O35316	-1.01375	1.01375	0.0227666	Slc6a6	0.0516202	Sodium- and chloride-dependent taurine transporter	SC6A6_MOUSE	2	-50.4744	0.495256
P54 / P30	O35316	-0.441647	0.441647	0.182288	Slc6a6	0.619898	Sodium- and chloride-dependent taurine transporter	SC6A6_MOUSE	2	-26.3706	0.736294
P15 / P09	O35317;O35317-2	-0.832577	0.832577	0.0191582	Pbx3	0.0422024	Pre-B-cell leukemia transcription factor 3;Isoform PBX3b of Pre-B-cell leukemia transcription factor 3	PBX3_MOUSE	1	-43.8475	0.561525
P30 / P09	O35317;O35317-2	-1.4857	1.4857	0.0434023	Pbx3	0.109624	Pre-B-cell leukemia transcription factor 3;Isoform PBX3b of Pre-B-cell leukemia transcription factor 3	PBX3_MOUSE	1	-64.2924	0.357076
P15 / P09	O35326	-0.46038	0.46038	2.90214e-06	Srsf5	2.60314e-06	Serine/arginine-rich splicing factor 5	SRSF5_MOUSE	10	-27.3205	0.726795
P30 / P09	O35326	-0.992459	0.992459	8.82478e-10	Srsf5	4.86243e-10	Serine/arginine-rich splicing factor 5	SRSF5_MOUSE	10	-49.738	0.50262
P54 / P09	O35326	-0.976983	0.976983	4.9727e-10	Srsf5	2.65731e-10	Serine/arginine-rich splicing factor 5	SRSF5_MOUSE	10	-49.1959	0.508041
P30 / P15	O35326	-0.532079	0.532079	2.18416e-05	Srsf5	2.28829e-05	Serine/arginine-rich splicing factor 5	SRSF5_MOUSE	10	-30.8443	0.691557
P54 / P15	O35326	-0.516603	0.516603	0.000317716	Srsf5	0.000416278	Serine/arginine-rich splicing factor 5	SRSF5_MOUSE	10	-30.0984	0.699016
P54 / P30	O35326	0.0154762	0.0154762	0.173921	Srsf5	0.584248	Serine/arginine-rich splicing factor 5	SRSF5_MOUSE	10	1.07851	1.01079
P15 / P09	O35343	-0.277432	0.277432	2.21963e-06	Kpna4	1.95348e-06	Importin subunit alpha-3	IMA3_MOUSE	16	-17.4941	0.825059
P30 / P09	O35343	-0.596973	0.596973	7.30336e-09	Kpna4	4.49701e-09	Importin subunit alpha-3	IMA3_MOUSE	16	-33.886	0.66114
P54 / P09	O35343	-0.372187	0.372187	6.55692e-10	Kpna4	3.55348e-10	Importin subunit alpha-3	IMA3_MOUSE	16	-22.739	0.77261
P30 / P15	O35343	-0.319541	0.319541	0.00923307	Kpna4	0.0181413	Importin subunit alpha-3	IMA3_MOUSE	16	-19.8675	0.801325
P54 / P15	O35343	-0.0947555	0.0947555	0.216422	Kpna4	0.768264	Importin subunit alpha-3	IMA3_MOUSE	16	-6.35691	0.936431
P54 / P30	O35343	0.224786	0.224786	0.0162886	Kpna4	0.0349554	Importin subunit alpha-3	IMA3_MOUSE	16	16.8604	1.1686
P15 / P09	O35344	-0.0915996	0.0915996	0.000571686	Kpna3	0.000791751	Importin subunit alpha-4	IMA4_MOUSE	13	-6.15184	0.938482
P30 / P09	O35344	-0.646035	0.646035	9.85139e-05	Kpna3	0.000115796	Importin subunit alpha-4	IMA4_MOUSE	13	-36.0966	0.639034
P54 / P09	O35344	-0.23623	0.23623	0.000860808	Kpna3	0.00124613	Importin subunit alpha-4	IMA4_MOUSE	13	-15.1039	0.848961
P30 / P15	O35344	-0.554435	0.554435	0.0231114	Kpna3	0.0525502	Importin subunit alpha-4	IMA4_MOUSE	13	-31.9076	0.680924
P54 / P15	O35344	-0.144631	0.144631	0.0313679	Kpna3	0.0750371	Importin subunit alpha-4	IMA4_MOUSE	13	-9.5389	0.904611
P54 / P30	O35344	0.409804	0.409804	0.000563039	Kpna3	0.00077868	Importin subunit alpha-4	IMA4_MOUSE	13	32.8506	1.32851
P15 / P09	O35345	0.0192565	0.0192565	0.118812	Kpna6	0.366769	Importin subunit alpha-7	IMA7_MOUSE	8	1.34371	1.01344
P30 / P09	O35345	-0.0668794	0.0668794	0.0386163	Kpna6	0.0955097	Importin subunit alpha-7	IMA7_MOUSE	8	-4.52992	0.954701
P54 / P09	O35345	-0.15429	0.15429	0.146033	Kpna6	0.472021	Importin subunit alpha-7	IMA7_MOUSE	8	-10.1426	0.898574
P30 / P15	O35345	-0.0861359	0.0861359	0.0189711	Kpna6	0.0417513	Importin subunit alpha-7	IMA7_MOUSE	8	-5.79575	0.942043
P54 / P15	O35345	-0.173547	0.173547	0.016335	Kpna6	0.035068	Importin subunit alpha-7	IMA7_MOUSE	8	-11.334	0.88666
P54 / P30	O35345	-0.087411	0.087411	0.208994	Kpna6	0.735672	Importin subunit alpha-7	IMA7_MOUSE	8	-5.87897	0.94121
P15 / P09	O35350	-0.228391	0.228391	0.0256562	Capn1	0.0594627	Calpain-1 catalytic subunit	CAN1_MOUSE	18	-14.6414	0.853586
P30 / P09	O35350	-0.423477	0.423477	0.0069159	Capn1	0.0130337	Calpain-1 catalytic subunit	CAN1_MOUSE	18	-25.4374	0.745626
P54 / P09	O35350	0.114886	0.114886	8.34619e-05	Capn1	9.68717e-05	Calpain-1 catalytic subunit	CAN1_MOUSE	18	8.28894	1.08289
P30 / P15	O35350	-0.195086	0.195086	0.0831725	Capn1	0.23908	Calpain-1 catalytic subunit	CAN1_MOUSE	18	-12.6479	0.873521
P54 / P15	O35350	0.343277	0.343277	4.437e-05	Capn1	4.90276e-05	Calpain-1 catalytic subunit	CAN1_MOUSE	18	26.8635	1.26863
P54 / P30	O35350	0.538363	0.538363	1.61868e-06	Capn1	1.39719e-06	Calpain-1 catalytic subunit	CAN1_MOUSE	18	45.2323	1.45232
P15 / P09	O35381	-0.103583	0.103583	0.0225432	Anp32a	0.0510362	Acidic leucine-rich nuclear phosphoprotein 32 family member A	AN32A_MOUSE	13	-6.92817	0.930718
P30 / P09	O35381	-0.231698	0.231698	9.85498e-06	Anp32a	9.72171e-06	Acidic leucine-rich nuclear phosphoprotein 32 family member A	AN32A_MOUSE	13	-14.8368	0.851632
P54 / P09	O35381	-0.290013	0.290013	8.06595e-12	Anp32a	3.51441e-12	Acidic leucine-rich nuclear phosphoprotein 32 family member A	AN32A_MOUSE	13	-18.2105	0.817895
P30 / P15	O35381	-0.128115	0.128115	0.00227708	Anp32a	0.00370997	Acidic leucine-rich nuclear phosphoprotein 32 family member A	AN32A_MOUSE	13	-8.49736	0.915026
P54 / P15	O35381	-0.186429	0.186429	3.73886e-07	Anp32a	2.91919e-07	Acidic leucine-rich nuclear phosphoprotein 32 family member A	AN32A_MOUSE	13	-12.1222	0.878778
P54 / P30	O35381	-0.0583147	0.0583147	0.0921011	Anp32a	0.269485	Acidic leucine-rich nuclear phosphoprotein 32 family member A	AN32A_MOUSE	13	-3.96146	0.960385
P15 / P09	O35382	-0.0737392	0.0737392	0.00866076	Exoc4	0.0168421	Exocyst complex component 4	EXOC4_MOUSE	42	-4.98279	0.950172
P30 / P09	O35382	0.0127193	0.0127193	0.0817422	Exoc4	0.234126	Exocyst complex component 4	EXOC4_MOUSE	42	0.885534	1.00886
P54 / P09	O35382	0.0776767	0.0776767	0.141872	Exoc4	0.455694	Exocyst complex component 4	EXOC4_MOUSE	42	5.53172	1.05532
P30 / P15	O35382	0.0864585	0.0864585	0.0577502	Exoc4	0.154773	Exocyst complex component 4	EXOC4_MOUSE	42	6.17606	1.06176
P54 / P15	O35382	0.151416	0.151416	0.0768294	Exoc4	0.217396	Exocyst complex component 4	EXOC4_MOUSE	42	11.0659	1.11066
P54 / P30	O35382	0.0649574	0.0649574	0.07477	Exoc4	0.210557	Exocyst complex component 4	EXOC4_MOUSE	42	4.60541	1.04605
P15 / P09	O35387	-1.51919	1.51919	0.17589	Hax1	0.592495	HCLS1-associated protein X-1	HAX1_MOUSE	5	-65.1119	0.348881
P30 / P09	O35387	-0.226509	0.226509	0.243091	Hax1	0.890796	HCLS1-associated protein X-1	HAX1_MOUSE	5	-14.53	0.8547
P54 / P09	O35387	0.127202	0.127202	0.187383	Hax1	0.641517	HCLS1-associated protein X-1	HAX1_MOUSE	5	9.21733	1.09217
P30 / P15	O35387	1.29268	1.29268	0.0538983	Hax1	0.142185	HCLS1-associated protein X-1	HAX1_MOUSE	5	144.983	2.44983
P54 / P15	O35387	1.64639	1.64639	0.0212029	Hax1	0.0475449	HCLS1-associated protein X-1	HAX1_MOUSE	5	213.05	3.1305
P54 / P30	O35387	0.353711	0.353711	0.217008	Hax1	0.770867	HCLS1-associated protein X-1	HAX1_MOUSE	5	27.7843	1.27784
P15 / P09	O35393	-1.43439	1.43439	0.00013188	Efnb3	0.000158767	Ephrin-B3	EFNB3_MOUSE	3	-62.9996	0.370004
P30 / P09	O35393	-0.899788	0.899788	0.225244	Efnb3	0.808128	Ephrin-B3	EFNB3_MOUSE	3	-46.4034	0.535966
P54 / P09	O35393	-1.00538	1.00538	0.000109898	Efnb3	0.000130364	Ephrin-B3	EFNB3_MOUSE	3	-50.1861	0.498139
P54 / P15	O35393	0.429009	0.429009	0.135854	Efnb3	0.432388	Ephrin-B3	EFNB3_MOUSE	3	34.6309	1.34631
P54 / P30	O35393	-0.105592	0.105592	0.239287	Efnb3	0.872658	Ephrin-B3	EFNB3_MOUSE	3	-7.05764	0.929424
P15 / P09	O35405	0.839609	0.839609	5.2948e-22	Pld3	9.42679e-23	Phospholipase D3	PLD3_MOUSE	17	78.9565	1.78956
P30 / P09	O35405	0.304838	0.304838	6.78828e-06	Pld3	6.51522e-06	Phospholipase D3	PLD3_MOUSE	17	23.528	1.23528
P54 / P09	O35405	0.0239423	0.0239423	0.0673046	Pld3	0.185501	Phospholipase D3	PLD3_MOUSE	17	1.6734	1.01673
P30 / P15	O35405	-0.534771	0.534771	2.42466e-06	Pld3	2.14985e-06	Phospholipase D3	PLD3_MOUSE	17	-30.9732	0.690268
P54 / P15	O35405	-0.815666	0.815666	2.34324e-15	Pld3	7.27731e-16	Phospholipase D3	PLD3_MOUSE	17	-43.1854	0.568146
P54 / P30	O35405	-0.280895	0.280895	1.67987e-08	Pld3	1.08885e-08	Phospholipase D3	PLD3_MOUSE	17	-17.692	0.82308
P15 / P09	O35435	0.46917	0.46917	0.000135455	Dhodh	0.000163568	Dihydroorotate dehydrogenase (quinone), mitochondrial	PYRD_MOUSE	12	38.4313	1.38431
P30 / P09	O35435	0.249611	0.249611	0.021105	Dhodh	0.0472708	Dihydroorotate dehydrogenase (quinone), mitochondrial	PYRD_MOUSE	12	18.8886	1.18889
P54 / P09	O35435	0.433688	0.433688	0.000587313	Dhodh	0.00081575	Dihydroorotate dehydrogenase (quinone), mitochondrial	PYRD_MOUSE	12	35.0682	1.35068
P30 / P15	O35435	-0.21956	0.21956	0.195659	Dhodh	0.677227	Dihydroorotate dehydrogenase (quinone), mitochondrial	PYRD_MOUSE	12	-14.1172	0.858828
P54 / P15	O35435	-0.0354825	0.0354825	0.231362	Dhodh	0.835779	Dihydroorotate dehydrogenase (quinone), mitochondrial	PYRD_MOUSE	12	-2.42946	0.975705
P54 / P30	O35435	0.184077	0.184077	0.0122356	Dhodh	0.0250797	Dihydroorotate dehydrogenase (quinone), mitochondrial	PYRD_MOUSE	12	13.609	1.13609
P15 / P09	O35449	0.259621	0.259621	0.114839	Prrt1	0.351491	Proline-rich transmembrane protein 1	PRRT1_MOUSE	3	19.7164	1.19716
P30 / P09	O35449	-0.310357	0.310357	0.00307097	Prrt1	0.00517976	Proline-rich transmembrane protein 1	PRRT1_MOUSE	3	-19.3558	0.806442
P54 / P09	O35449	-0.836277	0.836277	1.64601e-05	Prrt1	1.68581e-05	Proline-rich transmembrane protein 1	PRRT1_MOUSE	3	-43.9913	0.560087
P30 / P15	O35449	-0.569978	0.569978	0.0149305	Prrt1	0.0315482	Proline-rich transmembrane protein 1	PRRT1_MOUSE	3	-32.6373	0.673627
P54 / P15	O35449	-1.0959	1.0959	2.14615e-05	Prrt1	2.24601e-05	Proline-rich transmembrane protein 1	PRRT1_MOUSE	3	-53.2155	0.467845
P54 / P30	O35449	-0.525921	0.525921	0.0352463	Prrt1	0.0858577	Proline-rich transmembrane protein 1	PRRT1_MOUSE	3	-30.5484	0.694516
P15 / P09	O35454	-0.495495	0.495495	9.06777e-08	Clcn6	6.4657e-08	Chloride transport protein 6	CLCN6_MOUSE	19	-29.0682	0.709318
P30 / P09	O35454	-0.908005	0.908005	1.85884e-07	Clcn6	1.38806e-07	Chloride transport protein 6	CLCN6_MOUSE	19	-46.7078	0.532922
P54 / P09	O35454	-0.806128	0.806128	4.02188e-10	Clcn6	2.11787e-10	Chloride transport protein 6	CLCN6_MOUSE	19	-42.8085	0.571915
P30 / P15	O35454	-0.41251	0.41251	0.133228	Clcn6	0.422068	Chloride transport protein 6	CLCN6_MOUSE	19	-24.8685	0.751315
P54 / P15	O35454	-0.310633	0.310633	0.00114191	Clcn6	0.00171081	Chloride transport protein 6	CLCN6_MOUSE	19	-19.3712	0.806288
P54 / P30	O35454	0.101877	0.101877	0.125875	Clcn6	0.393636	Chloride transport protein 6	CLCN6_MOUSE	19	7.31688	1.07317
P15 / P09	O35459	0.0509887	0.0509887	0.0140307	Ech1	0.0293637	Delta(3,5)-Delta(2,4)-dienoyl-CoA isomerase, mitochondrial	ECH1_MOUSE	13	3.59747	1.03597
P30 / P09	O35459	-0.266697	0.266697	0.139969	Ech1	0.44838	Delta(3,5)-Delta(2,4)-dienoyl-CoA isomerase, mitochondrial	ECH1_MOUSE	13	-16.878	0.83122
P54 / P09	O35459	-0.191479	0.191479	0.0234766	Ech1	0.0535663	Delta(3,5)-Delta(2,4)-dienoyl-CoA isomerase, mitochondrial	ECH1_MOUSE	13	-12.4293	0.875707
P30 / P15	O35459	-0.317686	0.317686	0.00464611	Ech1	0.00828484	Delta(3,5)-Delta(2,4)-dienoyl-CoA isomerase, mitochondrial	ECH1_MOUSE	13	-19.7644	0.802356
P54 / P15	O35459	-0.242468	0.242468	0.00172899	Ech1	0.00272663	Delta(3,5)-Delta(2,4)-dienoyl-CoA isomerase, mitochondrial	ECH1_MOUSE	13	-15.4702	0.845298
P54 / P30	O35459	0.0752181	0.0752181	0.240479	Ech1	0.878201	Delta(3,5)-Delta(2,4)-dienoyl-CoA isomerase, mitochondrial	ECH1_MOUSE	13	5.35203	1.05352
P15 / P09	O35465;O35465-2	-0.00288921	0.00288921	0.193055	Fkbp8	0.665846	Peptidyl-prolyl cis-trans isomerase FKBP8;Isoform 2 of Peptidyl-prolyl cis-trans isomerase FKBP8	FKBP8_MOUSE	11	-0.200065	0.997999
P30 / P09	O35465;O35465-2	-0.501343	0.501343	0.0128227	Fkbp8	0.0264638	Peptidyl-prolyl cis-trans isomerase FKBP8;Isoform 2 of Peptidyl-prolyl cis-trans isomerase FKBP8	FKBP8_MOUSE	11	-29.3551	0.706449
P54 / P09	O35465;O35465-2	-0.541091	0.541091	6.14035e-10	Fkbp8	3.31717e-10	Peptidyl-prolyl cis-trans isomerase FKBP8;Isoform 2 of Peptidyl-prolyl cis-trans isomerase FKBP8	FKBP8_MOUSE	11	-31.2749	0.687251
P30 / P15	O35465;O35465-2	-0.498454	0.498454	0.0058014	Fkbp8	0.0106714	Peptidyl-prolyl cis-trans isomerase FKBP8;Isoform 2 of Peptidyl-prolyl cis-trans isomerase FKBP8	FKBP8_MOUSE	11	-29.2135	0.707865
P54 / P15	O35465;O35465-2	-0.538202	0.538202	1.35765e-07	Fkbp8	9.90903e-08	Peptidyl-prolyl cis-trans isomerase FKBP8;Isoform 2 of Peptidyl-prolyl cis-trans isomerase FKBP8	FKBP8_MOUSE	11	-31.1371	0.688629
P54 / P30	O35465;O35465-2	-0.0397481	0.0397481	0.00345171	Fkbp8	0.00590541	Peptidyl-prolyl cis-trans isomerase FKBP8;Isoform 2 of Peptidyl-prolyl cis-trans isomerase FKBP8	FKBP8_MOUSE	11	-2.71752	0.972825
P15 / P09	O35474	-0.398903	0.398903	0.00842586	Edil3	0.0163226	EGF-like repeat and discoidin I-like domain-containing protein 3	EDIL3_MOUSE	2	-24.1565	0.758435
P30 / P09	O35474	-0.0655218	0.0655218	0.0611733	Edil3	0.165573	EGF-like repeat and discoidin I-like domain-containing protein 3	EDIL3_MOUSE	2	-4.44004	0.9556
P54 / P09	O35474	0.472912	0.472912	0.12661	Edil3	0.396414	EGF-like repeat and discoidin I-like domain-containing protein 3	EDIL3_MOUSE	2	38.7908	1.38791
P30 / P15	O35474	0.333381	0.333381	0.0815804	Edil3	0.233532	EGF-like repeat and discoidin I-like domain-containing protein 3	EDIL3_MOUSE	2	25.9963	1.25996
P54 / P15	O35474	0.871815	0.871815	0.0507821	Edil3	0.132367	EGF-like repeat and discoidin I-like domain-containing protein 3	EDIL3_MOUSE	2	82.9964	1.82996
P54 / P30	O35474	0.538434	0.538434	0.0355754	Edil3	0.0868184	EGF-like repeat and discoidin I-like domain-containing protein 3	EDIL3_MOUSE	2	45.2395	1.4524
P15 / P09	O35495;O35495-2	1.276	1.276	0.00848414	Cdk14	0.0164549	Cyclin-dependent kinase 14;Isoform 2 of Cyclin-dependent kinase 14	CDK14_MOUSE	11	142.166	2.42166
P30 / P09	O35495;O35495-2	1.43662	1.43662	0.0389138	Cdk14	0.0964055	Cyclin-dependent kinase 14;Isoform 2 of Cyclin-dependent kinase 14	CDK14_MOUSE	11	170.687	2.70687
P54 / P09	O35495;O35495-2	1.88391	1.88391	0.00138435	Cdk14	0.00212618	Cyclin-dependent kinase 14;Isoform 2 of Cyclin-dependent kinase 14	CDK14_MOUSE	11	269.075	3.69075
P30 / P15	O35495;O35495-2	0.160627	0.160627	0.238045	Cdk14	0.866711	Cyclin-dependent kinase 14;Isoform 2 of Cyclin-dependent kinase 14	CDK14_MOUSE	11	11.7773	1.11777
P54 / P15	O35495;O35495-2	0.607918	0.607918	0.00134655	Cdk14	0.00206291	Cyclin-dependent kinase 14;Isoform 2 of Cyclin-dependent kinase 14	CDK14_MOUSE	11	52.4059	1.52406
P54 / P30	O35495;O35495-2	0.447291	0.447291	0.0302109	Cdk14	0.0718123	Cyclin-dependent kinase 14;Isoform 2 of Cyclin-dependent kinase 14	CDK14_MOUSE	11	36.3478	1.36348
P15 / P09	O35526	0.438601	0.438601	9.45416e-16	Stx1a	2.84838e-16	Syntaxin-1A	STX1A_MOUSE	23	35.529	1.35529
P30 / P09	O35526	0.739808	0.739808	1.96529e-34	Stx1a	1.6261e-35	Syntaxin-1A	STX1A_MOUSE	23	66.9954	1.66995
P54 / P09	O35526	1.31948	1.31948	8.80041e-45	Stx1a	4.33667e-46	Syntaxin-1A	STX1A_MOUSE	23	149.576	2.49576
P30 / P15	O35526	0.301207	0.301207	3.61117e-16	Stx1a	1.04329e-16	Syntaxin-1A	STX1A_MOUSE	23	23.2175	1.23217
P54 / P15	O35526	0.880876	0.880876	1.81751e-37	Stx1a	1.27055e-38	Syntaxin-1A	STX1A_MOUSE	23	84.1493	1.84149
P54 / P30	O35526	0.579669	0.579669	0.0618151	Stx1a	0.167629	Syntaxin-1A	STX1A_MOUSE	23	49.4506	1.49451
P15 / P09	O35551;O35551-6	-0.0756086	0.0756086	0.175242	Rabep1	0.589691	Rab GTPase-binding effector protein 1;Isoform 6 of Rab GTPase-binding effector protein 1	RABE1_MOUSE	37	-5.10583	0.948942
P30 / P09	O35551;O35551-6	0.0786867	0.0786867	0.255099	Rabep1	0.948275	Rab GTPase-binding effector protein 1;Isoform 6 of Rab GTPase-binding effector protein 1	RABE1_MOUSE	37	5.60563	1.05606
P54 / P09	O35551;O35551-6	0.19059	0.19059	0.0172665	Rabep1	0.0373864	Rab GTPase-binding effector protein 1;Isoform 6 of Rab GTPase-binding effector protein 1	RABE1_MOUSE	37	14.123	1.14123
P30 / P15	O35551;O35551-6	0.154295	0.154295	0.214047	Rabep1	0.757701	Rab GTPase-binding effector protein 1;Isoform 6 of Rab GTPase-binding effector protein 1	RABE1_MOUSE	37	11.2878	1.11288
P54 / P15	O35551;O35551-6	0.266199	0.266199	0.0258162	Rabep1	0.0599163	Rab GTPase-binding effector protein 1;Isoform 6 of Rab GTPase-binding effector protein 1	RABE1_MOUSE	37	20.2635	1.20263
P54 / P30	O35551;O35551-6	0.111903	0.111903	0.00592629	Rabep1	0.0109289	Rab GTPase-binding effector protein 1;Isoform 6 of Rab GTPase-binding effector protein 1	RABE1_MOUSE	37	8.06531	1.08065
P30 / P09	O35566	0.68177	0.68177	0.108953	Cd151	0.329369	CD151 antigen	CD151_MOUSE	1	60.4106	1.60411
P54 / P09	O35566	0.207464	0.207464	0.137003	Cd151	0.436915	CD151 antigen	CD151_MOUSE	1	15.4657	1.15466
P54 / P30	O35566	-0.474306	0.474306	0.0788298	Cd151	0.224456	CD151 antigen	CD151_MOUSE	1	-28.0187	0.719813
P15 / P09	O35593	-0.368976	0.368976	0.00270601	Psmd14	0.00450433	26S proteasome non-ATPase regulatory subunit 14	PSDE_MOUSE	13	-22.5668	0.774332
P30 / P09	O35593	-0.672269	0.672269	1.44647e-09	Psmd14	8.17886e-10	26S proteasome non-ATPase regulatory subunit 14	PSDE_MOUSE	13	-37.2481	0.627519
P54 / P09	O35593	-0.970793	0.970793	6.40805e-17	Psmd14	1.73456e-17	26S proteasome non-ATPase regulatory subunit 14	PSDE_MOUSE	13	-48.9775	0.510225
P30 / P15	O35593	-0.303293	0.303293	3.47716e-06	Psmd14	3.15708e-06	26S proteasome non-ATPase regulatory subunit 14	PSDE_MOUSE	13	-18.9599	0.810401
P54 / P15	O35593	-0.601817	0.601817	5.08228e-13	Psmd14	1.97386e-13	26S proteasome non-ATPase regulatory subunit 14	PSDE_MOUSE	13	-34.1076	0.658924
P54 / P30	O35593	-0.298524	0.298524	0.0181156	Psmd14	0.0395405	26S proteasome non-ATPase regulatory subunit 14	PSDE_MOUSE	13	-18.6916	0.813084
P30 / P09	O35594	3.12013	3.12013	0.130368	Ift81	0.410677	Intraflagellar transport protein 81 homolog	IFT81_MOUSE	2	769.469	8.69469
P54 / P30	O35594	-2.5053	2.5053	0.0199491	Ift81	0.0442647	Intraflagellar transport protein 81 homolog	IFT81_MOUSE	2	-82.3872	0.176128
P15 / P09	O35598	-0.322942	0.322942	0.00986384	Adam10	0.0195751	Disintegrin and metalloproteinase domain-containing protein 10	ADA10_MOUSE	6	-20.0562	0.799438
P30 / P09	O35598	-0.835224	0.835224	0.000549144	Adam10	0.000756882	Disintegrin and metalloproteinase domain-containing protein 10	ADA10_MOUSE	6	-43.9504	0.560496
P54 / P09	O35598	-0.342292	0.342292	0.00531976	Adam10	0.00967323	Disintegrin and metalloproteinase domain-containing protein 10	ADA10_MOUSE	6	-21.1213	0.788787
P30 / P15	O35598	-0.512281	0.512281	0.0183202	Adam10	0.0400668	Disintegrin and metalloproteinase domain-containing protein 10	ADA10_MOUSE	6	-29.8887	0.701113
P54 / P15	O35598	-0.0193492	0.0193492	0.264535	Adam10	0.994955	Disintegrin and metalloproteinase domain-containing protein 10	ADA10_MOUSE	6	-1.33223	0.986678
P54 / P30	O35598	0.492932	0.492932	0.00432208	Adam10	0.00763125	Disintegrin and metalloproteinase domain-containing protein 10	ADA10_MOUSE	6	40.7302	1.4073
P15 / P09	O35604	-0.0431548	0.0431548	0.179224	Npc1	0.606397	Niemann-Pick C1 protein	NPC1_MOUSE	2	-2.94697	0.97053
P30 / P09	O35604	-0.198444	0.198444	0.131867	Npc1	0.416653	Niemann-Pick C1 protein	NPC1_MOUSE	2	-12.851	0.87149
P54 / P09	O35604	-0.00732259	0.00732259	0.255633	Npc1	0.950815	Niemann-Pick C1 protein	NPC1_MOUSE	2	-0.506278	0.994937
P30 / P15	O35604	-0.155289	0.155289	0.118807	Npc1	0.366741	Niemann-Pick C1 protein	NPC1_MOUSE	2	-10.2047	0.897953
P54 / P15	O35604	0.0358322	0.0358322	0.226033	Npc1	0.811734	Niemann-Pick C1 protein	NPC1_MOUSE	2	2.5148	1.02515
P54 / P30	O35604	0.191121	0.191121	0.139144	Npc1	0.445273	Niemann-Pick C1 protein	NPC1_MOUSE	2	14.1651	1.14165
P15 / P09	O35607	0.0185803	0.0185803	0.116863	Bmpr2	0.359307	Bone morphogenetic protein receptor type-2	BMPR2_MOUSE	13	1.29622	1.01296
P30 / P09	O35607	-0.119663	0.119663	0.0795345	Bmpr2	0.226827	Bone morphogenetic protein receptor type-2	BMPR2_MOUSE	13	-7.95972	0.920403
P54 / P09	O35607	-0.108227	0.108227	0.0364023	Bmpr2	0.0891493	Bone morphogenetic protein receptor type-2	BMPR2_MOUSE	13	-7.22723	0.927728
P30 / P15	O35607	-0.138243	0.138243	0.256391	Bmpr2	0.954282	Bone morphogenetic protein receptor type-2	BMPR2_MOUSE	13	-9.1375	0.908625
P54 / P15	O35607	-0.126807	0.126807	0.0372639	Bmpr2	0.0915796	Bone morphogenetic protein receptor type-2	BMPR2_MOUSE	13	-8.41438	0.915856
P54 / P30	O35607	0.0114361	0.0114361	0.16614	Bmpr2	0.552467	Bone morphogenetic protein receptor type-2	BMPR2_MOUSE	13	0.79584	1.00796
P15 / P09	O35609	-0.0257351	0.0257351	0.00426639	Scamp3	0.00751483	Secretory carrier-associated membrane protein 3	SCAM3_MOUSE	10	-1.768	0.98232
P30 / P09	O35609	0.190484	0.190484	0.0488794	Scamp3	0.12645	Secretory carrier-associated membrane protein 3	SCAM3_MOUSE	10	14.1146	1.14115
P54 / P09	O35609	0.17402	0.17402	0.000172965	Scamp3	0.00021356	Secretory carrier-associated membrane protein 3	SCAM3_MOUSE	10	12.8198	1.1282
P30 / P15	O35609	0.216219	0.216219	0.212458	Scamp3	0.750665	Secretory carrier-associated membrane protein 3	SCAM3_MOUSE	10	16.1685	1.16169
P54 / P15	O35609	0.199755	0.199755	0.0175642	Scamp3	0.0381296	Secretory carrier-associated membrane protein 3	SCAM3_MOUSE	10	14.8504	1.1485
P54 / P30	O35609	-0.0164637	0.0164637	0.0200831	Scamp3	0.0446126	Secretory carrier-associated membrane protein 3	SCAM3_MOUSE	10	-1.13469	0.988653
P15 / P09	O35618	0.520449	0.520449	0.113808	Mdm4	0.347672	Protein Mdm4	MDM4_MOUSE	2	43.4401	1.4344
P30 / P09	O35618	0.663574	0.663574	0.069783	Mdm4	0.193779	Protein Mdm4	MDM4_MOUSE	2	58.4001	1.584
P54 / P09	O35618	0.901161	0.901161	0.00593507	Mdm4	0.0109506	Protein Mdm4	MDM4_MOUSE	2	86.7568	1.86757
P30 / P15	O35618	0.143125	0.143125	0.139728	Mdm4	0.447478	Protein Mdm4	MDM4_MOUSE	2	10.4294	1.10429
P54 / P15	O35618	0.380712	0.380712	0.12234	Mdm4	0.379933	Protein Mdm4	MDM4_MOUSE	2	30.1984	1.30198
P54 / P30	O35618	0.237587	0.237587	0.155	Mdm4	0.50756	Protein Mdm4	MDM4_MOUSE	2	17.9019	1.17902
P15 / P09	O35621	0.0547944	0.0547944	0.0434452	Pmm1	0.109753	Phosphomannomutase 1	PMM1_MOUSE	12	3.8711	1.03871
P30 / P09	O35621	-0.181077	0.181077	0.0136892	Pmm1	0.0285049	Phosphomannomutase 1	PMM1_MOUSE	12	-11.7956	0.882044
P54 / P09	O35621	-0.212386	0.212386	6.33789e-05	Pmm1	7.20512e-05	Phosphomannomutase 1	PMM1_MOUSE	12	-13.6891	0.863109
P30 / P15	O35621	-0.235871	0.235871	0.0683532	Pmm1	0.188954	Phosphomannomutase 1	PMM1_MOUSE	12	-15.0828	0.849172
P54 / P15	O35621	-0.26718	0.26718	0.00484549	Pmm1	0.00868868	Phosphomannomutase 1	PMM1_MOUSE	12	-16.9058	0.830942
P54 / P30	O35621	-0.0313088	0.0313088	0.0364421	Pmm1	0.0892593	Phosphomannomutase 1	PMM1_MOUSE	12	-2.14678	0.978532
P15 / P09	O35633;O35633-2	1.09796	1.09796	9.58362e-15	Slc32a1	3.14988e-15	Vesicular inhibitory amino acid transporter;Isoform 2 of Vesicular inhibitory amino acid transporter	VIAAT_MOUSE	14	114.052	2.14052
P30 / P09	O35633;O35633-2	1.56593	1.56593	2.82405e-12	Slc32a1	1.18257e-12	Vesicular inhibitory amino acid transporter;Isoform 2 of Vesicular inhibitory amino acid transporter	VIAAT_MOUSE	14	196.068	2.96068
P54 / P09	O35633;O35633-2	2.17406	2.17406	8.34689e-19	Slc32a1	1.92937e-19	Vesicular inhibitory amino acid transporter;Isoform 2 of Vesicular inhibitory amino acid transporter	VIAAT_MOUSE	14	351.292	4.51292
P30 / P15	O35633;O35633-2	0.467966	0.467966	5.79098e-08	Slc32a1	4.03033e-08	Vesicular inhibitory amino acid transporter;Isoform 2 of Vesicular inhibitory amino acid transporter	VIAAT_MOUSE	14	38.3158	1.38316
P54 / P15	O35633;O35633-2	1.0761	1.0761	1.52266e-08	Slc32a1	9.80675e-09	Vesicular inhibitory amino acid transporter;Isoform 2 of Vesicular inhibitory amino acid transporter	VIAAT_MOUSE	14	110.833	2.10833
P54 / P30	O35633;O35633-2	0.608133	0.608133	0.00505409	Slc32a1	0.00912006	Vesicular inhibitory amino acid transporter;Isoform 2 of Vesicular inhibitory amino acid transporter	VIAAT_MOUSE	14	52.4286	1.52429
P15 / P09	O35638	-0.337983	0.337983	0.0783305	Stag2	0.222685	Cohesin subunit SA-2	STAG2_MOUSE	3	-20.8853	0.791147
P30 / P09	O35638	-0.73752	0.73752	0.0194456	Stag2	0.0429559	Cohesin subunit SA-2	STAG2_MOUSE	3	-40.023	0.59977
P54 / P09	O35638	-0.920735	0.920735	0.0506909	Stag2	0.132078	Cohesin subunit SA-2	STAG2_MOUSE	3	-47.176	0.52824
P30 / P15	O35638	-0.399537	0.399537	0.0893082	Stag2	0.259962	Cohesin subunit SA-2	STAG2_MOUSE	3	-24.1898	0.758102
P54 / P15	O35638	-0.582752	0.582752	0.122908	Stag2	0.382203	Cohesin subunit SA-2	STAG2_MOUSE	3	-33.2311	0.667689
P54 / P30	O35638	-0.183215	0.183215	0.241295	Stag2	0.882445	Cohesin subunit SA-2	STAG2_MOUSE	3	-11.9262	0.880738
P15 / P09	O35639	0.339294	0.339294	3.01229e-08	Anxa3	2.02707e-08	Annexin A3	ANXA3_MOUSE	17	26.5137	1.26514
P30 / P09	O35639	0.244716	0.244716	4.29313e-05	Anxa3	4.73427e-05	Annexin A3	ANXA3_MOUSE	17	18.4859	1.18486
P54 / P09	O35639	0.335717	0.335717	2.86465e-05	Anxa3	3.06425e-05	Annexin A3	ANXA3_MOUSE	17	26.2005	1.262
P30 / P15	O35639	-0.0945782	0.0945782	0.245014	Anxa3	0.899861	Annexin A3	ANXA3_MOUSE	17	-6.3454	0.936546
P54 / P15	O35639	-0.00357661	0.00357661	0.252415	Anxa3	0.934909	Annexin A3	ANXA3_MOUSE	17	-0.247605	0.997524
P54 / P30	O35639	0.0910016	0.0910016	0.237933	Anxa3	0.8662	Annexin A3	ANXA3_MOUSE	17	6.51094	1.06511
P15 / P09	O35643	0.276076	0.276076	3.92651e-07	Ap1b1	3.0792e-07	AP-1 complex subunit beta-1	AP1B1_MOUSE	66	21.0897	1.2109
P30 / P09	O35643	0.622312	0.622312	2.94221e-24	Ap1b1	4.47097e-25	AP-1 complex subunit beta-1	AP1B1_MOUSE	66	53.934	1.53934
P54 / P09	O35643	0.874535	0.874535	6.09476e-54	Ap1b1	1.86489e-55	AP-1 complex subunit beta-1	AP1B1_MOUSE	66	83.3417	1.83342
P30 / P15	O35643	0.346236	0.346236	3.60255e-08	Ap1b1	2.44945e-08	AP-1 complex subunit beta-1	AP1B1_MOUSE	66	27.124	1.27124
P54 / P15	O35643	0.598459	0.598459	5.9736e-21	Ap1b1	1.16453e-21	AP-1 complex subunit beta-1	AP1B1_MOUSE	66	51.4098	1.5141
P54 / P30	O35643	0.252223	0.252223	0.000473528	Ap1b1	0.000642351	AP-1 complex subunit beta-1	AP1B1_MOUSE	66	19.1041	1.19104
P15 / P09	O35658	0.168156	0.168156	0.257703	C1qbp	0.960407	Complement component 1 Q subcomponent-binding protein, mitochondrial	C1QBP_MOUSE	9	12.3621	1.12362
P30 / P09	O35658	0.694341	0.694341	3.75148e-06	C1qbp	3.42861e-06	Complement component 1 Q subcomponent-binding protein, mitochondrial	C1QBP_MOUSE	9	61.8145	1.61814
P54 / P09	O35658	0.756207	0.756207	2.32542e-07	C1qbp	1.76286e-07	Complement component 1 Q subcomponent-binding protein, mitochondrial	C1QBP_MOUSE	9	68.9044	1.68904
P30 / P15	O35658	0.526185	0.526185	0.00103773	C1qbp	0.00153578	Complement component 1 Q subcomponent-binding protein, mitochondrial	C1QBP_MOUSE	9	44.0116	1.44012
P54 / P15	O35658	0.588051	0.588051	1.53196e-08	C1qbp	9.87016e-09	Complement component 1 Q subcomponent-binding protein, mitochondrial	C1QBP_MOUSE	9	50.3215	1.50321
P54 / P30	O35658	0.0618665	0.0618665	0.0970435	C1qbp	0.286582	Complement component 1 Q subcomponent-binding protein, mitochondrial	C1QBP_MOUSE	9	4.38153	1.04382
P15 / P09	O35678	1.08213	1.08213	4.50948e-26	Mgll	6.05674e-27	Monoglyceride lipase	MGLL_MOUSE	18	111.717	2.11717
P30 / P09	O35678	1.90105	1.90105	1.13767e-31	Mgll	1.09256e-32	Monoglyceride lipase	MGLL_MOUSE	18	273.484	3.73484
P54 / P09	O35678	2.12864	2.12864	2.85212e-38	Mgll	1.90228e-39	Monoglyceride lipase	MGLL_MOUSE	18	337.306	4.37306
P30 / P15	O35678	0.818914	0.818914	1.46006e-18	Mgll	3.44686e-19	Monoglyceride lipase	MGLL_MOUSE	18	76.4077	1.76408
P54 / P15	O35678	1.04651	1.04651	1.48396e-34	Mgll	1.22104e-35	Monoglyceride lipase	MGLL_MOUSE	18	106.553	2.06553
P54 / P30	O35678	0.227595	0.227595	0.000536211	Mgll	0.000737319	Monoglyceride lipase	MGLL_MOUSE	18	17.0881	1.17088
P15 / P09	O35681	0.249861	0.249861	0.0038342	Syt3	0.00665338	Synaptotagmin-3	SYT3_MOUSE	13	18.9093	1.18909
P30 / P09	O35681	0.535099	0.535099	4.11353e-05	Syt3	4.52319e-05	Synaptotagmin-3	SYT3_MOUSE	13	44.9042	1.44904
P54 / P09	O35681	0.711248	0.711248	0.00012257	Syt3	0.000146772	Synaptotagmin-3	SYT3_MOUSE	13	63.722	1.63722
P30 / P15	O35681	0.285238	0.285238	0.00807936	Syt3	0.015568	Synaptotagmin-3	SYT3_MOUSE	13	21.8611	1.21861
P54 / P15	O35681	0.461387	0.461387	0.00221962	Syt3	0.00360262	Synaptotagmin-3	SYT3_MOUSE	13	37.6865	1.37687
P54 / P30	O35681	0.176149	0.176149	0.0106857	Syt3	0.0214338	Synaptotagmin-3	SYT3_MOUSE	13	12.9864	1.12986
P15 / P09	O35682	0.723217	0.723217	1.57462e-05	Myadm	1.60728e-05	Myeloid-associated differentiation marker	MYADM_MOUSE	4	65.0859	1.65086
P30 / P09	O35682	1.2504	1.2504	0.000394135	Myadm	0.000526115	Myeloid-associated differentiation marker	MYADM_MOUSE	4	137.907	2.37907
P54 / P09	O35682	1.59186	1.59186	2.21509e-06	Myadm	1.94881e-06	Myeloid-associated differentiation marker	MYADM_MOUSE	4	201.438	3.01438
P30 / P15	O35682	0.527181	0.527181	0.190925	Myadm	0.656773	Myeloid-associated differentiation marker	MYADM_MOUSE	4	44.1111	1.44111
P54 / P15	O35682	0.868643	0.868643	0.00899597	Myadm	0.0175971	Myeloid-associated differentiation marker	MYADM_MOUSE	4	82.5945	1.82594
P54 / P30	O35682	0.341462	0.341462	0.00354817	Myadm	0.0060928	Myeloid-associated differentiation marker	MYADM_MOUSE	4	26.704	1.26704
P15 / P09	O35683	0.735351	0.735351	0.000158611	Ndufa1	0.000194437	NADH dehydrogenase [ubiquinone] 1 alpha subcomplex subunit 1	NDUA1_MOUSE	1	66.4802	1.6648
P30 / P09	O35683	1.21839	1.21839	0.00175307	Ndufa1	0.00276842	NADH dehydrogenase [ubiquinone] 1 alpha subcomplex subunit 1	NDUA1_MOUSE	1	132.687	2.32687
P54 / P09	O35683	1.43743	1.43743	7.0331e-07	Ndufa1	5.73384e-07	NADH dehydrogenase [ubiquinone] 1 alpha subcomplex subunit 1	NDUA1_MOUSE	1	170.838	2.70838
P30 / P15	O35683	0.48304	0.48304	0.0253874	Ndufa1	0.0587175	NADH dehydrogenase [ubiquinone] 1 alpha subcomplex subunit 1	NDUA1_MOUSE	1	39.7686	1.39769
P54 / P15	O35683	0.702081	0.702081	0.000176344	Ndufa1	0.000218197	NADH dehydrogenase [ubiquinone] 1 alpha subcomplex subunit 1	NDUA1_MOUSE	1	62.685	1.62685
P54 / P30	O35683	0.219041	0.219041	0.0283293	Ndufa1	0.0666304	NADH dehydrogenase [ubiquinone] 1 alpha subcomplex subunit 1	NDUA1_MOUSE	1	16.396	1.16396
P15 / P09	O35684	0.0867886	0.0867886	0.174531	Serpini1	0.586796	Neuroserpin	NEUS_MOUSE	9	6.20035	1.062
P30 / P09	O35684	-0.103771	0.103771	0.0392318	Serpini1	0.0973332	Neuroserpin	NEUS_MOUSE	9	-6.94025	0.930598
P54 / P09	O35684	-0.25638	0.25638	0.00978194	Serpini1	0.0193946	Neuroserpin	NEUS_MOUSE	9	-16.2814	0.837186
P30 / P15	O35684	-0.190559	0.190559	0.00801198	Serpini1	0.015418	Neuroserpin	NEUS_MOUSE	9	-12.3734	0.876266
P54 / P15	O35684	-0.343169	0.343169	0.000812283	Serpini1	0.00116862	Neuroserpin	NEUS_MOUSE	9	-21.1692	0.788308
P54 / P30	O35684	-0.152609	0.152609	0.00809428	Serpini1	0.0156032	Neuroserpin	NEUS_MOUSE	9	-10.0378	0.899622
P15 / P09	O35685	-0.254153	0.254153	6.56468e-12	Nudc	2.8317e-12	Nuclear migration protein nudC	NUDC_MOUSE	21	-16.1521	0.838479
P30 / P09	O35685	-0.701134	0.701134	6.81055e-05	Nudc	7.78382e-05	Nuclear migration protein nudC	NUDC_MOUSE	21	-38.4911	0.615089
P54 / P09	O35685	-0.476608	0.476608	8.77605e-09	Nudc	5.46517e-09	Nuclear migration protein nudC	NUDC_MOUSE	21	-28.1334	0.718666
P30 / P15	O35685	-0.446981	0.446981	0.0885817	Nudc	0.257502	Nuclear migration protein nudC	NUDC_MOUSE	21	-26.6424	0.733576
P54 / P15	O35685	-0.222455	0.222455	0.103546	Nudc	0.309652	Nuclear migration protein nudC	NUDC_MOUSE	21	-14.2894	0.857106
P54 / P30	O35685	0.224526	0.224526	0.248228	Nudc	0.914853	Nuclear migration protein nudC	NUDC_MOUSE	21	16.8393	1.16839
P15 / P09	O35691	-0.622583	0.622583	2.35053e-09	Pnn	1.36005e-09	Pinin	PININ_MOUSE	16	-35.0493	0.649507
P30 / P09	O35691	-1.09806	1.09806	9.83827e-11	Pnn	4.82555e-11	Pinin	PININ_MOUSE	16	-53.2855	0.467145
P54 / P09	O35691	-0.797332	0.797332	2.31311e-10	Pnn	1.18386e-10	Pinin	PININ_MOUSE	16	-42.4588	0.575412
P30 / P15	O35691	-0.475474	0.475474	0.00056249	Pnn	0.000777791	Pinin	PININ_MOUSE	16	-28.0769	0.719231
P54 / P15	O35691	-0.174749	0.174749	0.00784707	Pnn	0.0150574	Pinin	PININ_MOUSE	16	-11.4078	0.885922
P54 / P30	O35691	0.300725	0.300725	0.0707101	Pnn	0.196917	Pinin	PININ_MOUSE	16	23.1763	1.23176
P15 / P09	O35704	-0.404168	0.404168	0.132926	Sptlc1	0.420822	Serine palmitoyltransferase 1	SPTC1_MOUSE	3	-24.4328	0.755672
P15 / P09	O35737	-0.470517	0.470517	6.9228e-25	Hnrnph1	1.00438e-25	Heterogeneous nuclear ribonucleoprotein H	HNRH1_MOUSE	22	-27.8294	0.721706
P30 / P09	O35737	-1.14305	1.14305	5.29436e-29	Hnrnph1	5.90352e-30	Heterogeneous nuclear ribonucleoprotein H	HNRH1_MOUSE	22	-54.7197	0.452803
P54 / P09	O35737	-1.07278	1.07278	1.80825e-30	Hnrnph1	1.86089e-31	Heterogeneous nuclear ribonucleoprotein H	HNRH1_MOUSE	22	-52.4599	0.475401
P30 / P15	O35737	-0.672528	0.672528	1.9366e-18	Hnrnph1	4.62955e-19	Heterogeneous nuclear ribonucleoprotein H	HNRH1_MOUSE	22	-37.2594	0.627406
P54 / P15	O35737	-0.602266	0.602266	7.7831e-17	Hnrnph1	2.12283e-17	Heterogeneous nuclear ribonucleoprotein H	HNRH1_MOUSE	22	-34.1282	0.658718
P54 / P30	O35737	0.0702618	0.0702618	0.026921	Hnrnph1	0.0628383	Heterogeneous nuclear ribonucleoprotein H	HNRH1_MOUSE	22	4.99072	1.04991
P15 / P09	O35841	-0.360244	0.360244	2.57491e-09	Api5	1.49785e-09	Apoptosis inhibitor 5	API5_MOUSE	21	-22.0967	0.779033
P30 / P09	O35841	-0.637528	0.637528	1.36795e-12	Api5	5.54017e-13	Apoptosis inhibitor 5	API5_MOUSE	21	-35.7187	0.642813
P54 / P09	O35841	-0.481922	0.481922	1.03391e-10	Api5	5.08068e-11	Apoptosis inhibitor 5	API5_MOUSE	21	-28.3977	0.716023
P30 / P15	O35841	-0.277284	0.277284	0.0201597	Api5	0.044806	Apoptosis inhibitor 5	API5_MOUSE	21	-17.4857	0.825143
P54 / P15	O35841	-0.121678	0.121678	0.0149545	Api5	0.0316092	Apoptosis inhibitor 5	API5_MOUSE	21	-8.08819	0.919118
P54 / P30	O35841	0.155606	0.155606	0.105393	Api5	0.316337	Apoptosis inhibitor 5	API5_MOUSE	21	11.3889	1.11389
P15 / P09	O35855	0.528692	0.528692	0.000887974	Bcat2	0.00129003	Branched-chain-amino-acid aminotransferase, mitochondrial	BCAT2_MOUSE	7	44.262	1.44262
P30 / P09	O35855	1.13931	1.13931	5.43493e-07	Bcat2	4.35928e-07	Branched-chain-amino-acid aminotransferase, mitochondrial	BCAT2_MOUSE	7	120.275	2.20275
P54 / P09	O35855	1.14066	1.14066	2.8482e-07	Bcat2	2.18397e-07	Branched-chain-amino-acid aminotransferase, mitochondrial	BCAT2_MOUSE	7	120.483	2.20483
P30 / P15	O35855	0.610615	0.610615	7.84799e-05	Bcat2	9.05946e-05	Branched-chain-amino-acid aminotransferase, mitochondrial	BCAT2_MOUSE	7	52.691	1.52691
P54 / P15	O35855	0.611973	0.611973	0.00150406	Bcat2	0.00233107	Branched-chain-amino-acid aminotransferase, mitochondrial	BCAT2_MOUSE	7	52.8348	1.52835
P54 / P30	O35855	0.00135824	0.00135824	0.0125657	Bcat2	0.0258646	Branched-chain-amino-acid aminotransferase, mitochondrial	BCAT2_MOUSE	7	0.0941904	1.00094
P15 / P09	O35857	0.497773	0.497773	5.31784e-17	Timm44	1.42605e-17	Mitochondrial import inner membrane translocase subunit TIM44	TIM44_MOUSE	23	41.2032	1.41203
P30 / P09	O35857	0.784399	0.784399	7.75855e-18	Timm44	1.94719e-18	Mitochondrial import inner membrane translocase subunit TIM44	TIM44_MOUSE	23	72.2375	1.72237
P54 / P09	O35857	1.00723	1.00723	9.80218e-29	Timm44	1.12445e-29	Mitochondrial import inner membrane translocase subunit TIM44	TIM44_MOUSE	23	101.004	2.01004
P30 / P15	O35857	0.286626	0.286626	0.0269414	Timm44	0.0628982	Mitochondrial import inner membrane translocase subunit TIM44	TIM44_MOUSE	23	21.9785	1.21978
P54 / P15	O35857	0.509454	0.509454	3.06339e-05	Timm44	3.29404e-05	Mitochondrial import inner membrane translocase subunit TIM44	TIM44_MOUSE	23	42.3511	1.42351
P54 / P30	O35857	0.222827	0.222827	0.135395	Timm44	0.430512	Mitochondrial import inner membrane translocase subunit TIM44	TIM44_MOUSE	23	16.7018	1.16702
P15 / P09	O35864	-0.0528991	0.0528991	0.103574	Cops5	0.309772	COP9 signalosome complex subunit 5	CSN5_MOUSE	21	-3.60028	0.963997
P30 / P09	O35864	-0.0950777	0.0950777	0.0475725	Cops5	0.122311	COP9 signalosome complex subunit 5	CSN5_MOUSE	21	-6.37782	0.936222
P54 / P09	O35864	0.130403	0.130403	0.015293	Cops5	0.0324367	COP9 signalosome complex subunit 5	CSN5_MOUSE	21	9.45992	1.0946
P30 / P15	O35864	-0.0421786	0.0421786	0.233206	Cops5	0.843721	COP9 signalosome complex subunit 5	CSN5_MOUSE	21	-2.88127	0.971187
P54 / P15	O35864	0.183302	0.183302	0.00298522	Cops5	0.00501928	COP9 signalosome complex subunit 5	CSN5_MOUSE	21	13.548	1.13548
P54 / P30	O35864	0.22548	0.22548	0.0112837	Cops5	0.0228276	COP9 signalosome complex subunit 5	CSN5_MOUSE	21	16.9166	1.16917
P15 / P09	O35874	-0.442989	0.442989	3.12808e-12	Slc1a4	1.31382e-12	Neutral amino acid transporter A	SATT_MOUSE	14	-26.4391	0.735609
P30 / P09	O35874	-0.379263	0.379263	1.25953e-05	Slc1a4	1.26646e-05	Neutral amino acid transporter A	SATT_MOUSE	14	-23.117	0.76883
P54 / P09	O35874	-0.159852	0.159852	0.000254137	Slc1a4	0.000325404	Neutral amino acid transporter A	SATT_MOUSE	14	-10.4883	0.895117
P30 / P15	O35874	0.0637261	0.0637261	0.20976	Slc1a4	0.739012	Neutral amino acid transporter A	SATT_MOUSE	14	4.51617	1.04516
P54 / P15	O35874	0.283138	0.283138	8.33378e-06	Slc1a4	8.12176e-06	Neutral amino acid transporter A	SATT_MOUSE	14	21.6839	1.21684
P54 / P30	O35874	0.219412	0.219412	0.00685547	Slc1a4	0.0129033	Neutral amino acid transporter A	SATT_MOUSE	14	16.4259	1.16426
P15 / P09	O35887	-0.275551	0.275551	0.102173	Calu	0.3049	Calumenin	CALU_MOUSE	20	-17.3865	0.826135
P30 / P09	O35887	-1.07478	1.07478	9.90438e-16	Calu	2.98516e-16	Calumenin	CALU_MOUSE	20	-52.5258	0.474742
P54 / P09	O35887	-1.22472	1.22472	4.38347e-18	Calu	1.07402e-18	Calumenin	CALU_MOUSE	20	-57.212	0.42788
P30 / P15	O35887	-0.799233	0.799233	1.85484e-11	Calu	8.4027e-12	Calumenin	CALU_MOUSE	20	-42.5346	0.574654
P54 / P15	O35887	-0.94917	0.94917	8.30646e-12	Calu	3.62466e-12	Calumenin	CALU_MOUSE	20	-48.2069	0.517931
P54 / P30	O35887	-0.149936	0.149936	0.000572865	Calu	0.000793909	Calumenin	CALU_MOUSE	20	-9.87096	0.90129
P15 / P09	O35900	-0.250329	0.250329	0.000666276	Lsm2	0.000938712	U6 snRNA-associated Sm-like protein LSm2	LSM2_MOUSE	6	-15.9295	0.840705
P30 / P09	O35900	-1.1955	1.1955	0.000760313	Lsm2	0.00108601	U6 snRNA-associated Sm-like protein LSm2	LSM2_MOUSE	6	-56.3364	0.436636
P54 / P09	O35900	-0.975808	0.975808	0.00529472	Lsm2	0.00961799	U6 snRNA-associated Sm-like protein LSm2	LSM2_MOUSE	6	-49.1545	0.508455
P30 / P15	O35900	-0.945169	0.945169	0.000983513	Lsm2	0.00144484	U6 snRNA-associated Sm-like protein LSm2	LSM2_MOUSE	6	-48.0631	0.519369
P54 / P15	O35900	-0.72548	0.72548	0.0947312	Lsm2	0.278429	U6 snRNA-associated Sm-like protein LSm2	LSM2_MOUSE	6	-39.5204	0.604796
P54 / P30	O35900	0.219689	0.219689	0.126773	Lsm2	0.396998	U6 snRNA-associated Sm-like protein LSm2	LSM2_MOUSE	6	16.4483	1.16448
P15 / P09	O35926	0.24556	0.24556	0.000271036	Cdk5r2	0.000349154	Cyclin-dependent kinase 5 activator 2	CD5R2_MOUSE	10	18.5553	1.18555
P30 / P09	O35926	0.0695189	0.0695189	0.127413	Cdk5r2	0.399469	Cyclin-dependent kinase 5 activator 2	CD5R2_MOUSE	10	4.93667	1.04937
P54 / P09	O35926	-0.406296	0.406296	0.000533465	Cdk5r2	0.000733071	Cyclin-dependent kinase 5 activator 2	CD5R2_MOUSE	10	-24.5442	0.754558
P30 / P15	O35926	-0.176041	0.176041	0.00168089	Cdk5r2	0.0026427	Cyclin-dependent kinase 5 activator 2	CD5R2_MOUSE	10	-11.4872	0.885128
P54 / P15	O35926	-0.651857	0.651857	6.44286e-07	Cdk5r2	5.22384e-07	Cyclin-dependent kinase 5 activator 2	CD5R2_MOUSE	10	-36.3539	0.636461
P54 / P30	O35926	-0.475815	0.475815	0.00141589	Cdk5r2	0.00217981	Cyclin-dependent kinase 5 activator 2	CD5R2_MOUSE	10	-28.094	0.71906
P15 / P09	O35927	0.307695	0.307695	4.55149e-06	Ctnnd2	4.21975e-06	Catenin delta-2	CTND2_MOUSE	58	23.7728	1.23773
P30 / P09	O35927	0.317989	0.317989	4.85097e-09	Ctnnd2	2.9197e-09	Catenin delta-2	CTND2_MOUSE	58	24.6592	1.24659
P54 / P09	O35927	0.337238	0.337238	1.92082e-07	Ctnnd2	1.43676e-07	Catenin delta-2	CTND2_MOUSE	58	26.3335	1.26334
P30 / P15	O35927	0.0102949	0.0102949	0.0316481	Ctnnd2	0.0758088	Catenin delta-2	CTND2_MOUSE	58	0.716137	1.00716
P54 / P15	O35927	0.0295432	0.0295432	0.114935	Ctnnd2	0.35189	Catenin delta-2	CTND2_MOUSE	58	2.06889	1.02069
P54 / P30	O35927	0.0192483	0.0192483	0.0576649	Ctnnd2	0.154465	Catenin delta-2	CTND2_MOUSE	58	1.34313	1.01343
P15 / P09	O35943	0.55146	0.55146	0.176284	Fxn	0.594046	Frataxin, mitochondrial	FRDA_MOUSE	4	46.5568	1.46557
P30 / P09	O35943	0.425287	0.425287	0.108887	Fxn	0.329081	Frataxin, mitochondrial	FRDA_MOUSE	4	34.284	1.34284
P54 / P09	O35943	0.513259	0.513259	0.00542377	Fxn	0.0098866	Frataxin, mitochondrial	FRDA_MOUSE	4	42.7271	1.42727
P30 / P15	O35943	-0.126174	0.126174	0.0295467	Fxn	0.0699254	Frataxin, mitochondrial	FRDA_MOUSE	4	-8.37416	0.916258
P54 / P15	O35943	-0.0382014	0.0382014	0.143238	Fxn	0.461296	Frataxin, mitochondrial	FRDA_MOUSE	4	-2.61317	0.973868
P54 / P30	O35943	0.0879722	0.0879722	0.111679	Fxn	0.339581	Frataxin, mitochondrial	FRDA_MOUSE	4	6.28752	1.06288
P15 / P09	O35954	0.274001	0.274001	4.98013e-16	Pitpnm1	1.46048e-16	Membrane-associated phosphatidylinositol transfer protein 1	PITM1_MOUSE	40	20.9157	1.20916
P30 / P09	O35954	0.0977155	0.0977155	8.05057e-05	Pitpnm1	9.3136e-05	Membrane-associated phosphatidylinositol transfer protein 1	PITM1_MOUSE	40	7.00776	1.07008
P54 / P09	O35954	0.114542	0.114542	0.147811	Pitpnm1	0.479295	Membrane-associated phosphatidylinositol transfer protein 1	PITM1_MOUSE	40	8.26309	1.08263
P30 / P15	O35954	-0.176286	0.176286	4.91469e-06	Pitpnm1	4.59929e-06	Membrane-associated phosphatidylinositol transfer protein 1	PITM1_MOUSE	40	-11.5022	0.884978
P54 / P15	O35954	-0.15946	0.15946	1.57339e-10	Pitpnm1	7.88856e-11	Membrane-associated phosphatidylinositol transfer protein 1	PITM1_MOUSE	40	-10.464	0.89536
P54 / P30	O35954	0.0168261	0.0168261	0.000909668	Pitpnm1	0.00132468	Membrane-associated phosphatidylinositol transfer protein 1	PITM1_MOUSE	40	1.17312	1.01173
P15 / P09	O35963	-0.0919301	0.0919301	0.122365	Rab33b	0.380052	Ras-related protein Rab-33B	RB33B_MOUSE	5	-6.17333	0.938267
P30 / P09	O35963	-0.390858	0.390858	0.174621	Rab33b	0.587223	Ras-related protein Rab-33B	RB33B_MOUSE	5	-23.7324	0.762676
P54 / P09	O35963	0.0298411	0.0298411	0.0534277	Rab33b	0.140647	Ras-related protein Rab-33B	RB33B_MOUSE	5	2.08997	1.0209
P30 / P15	O35963	-0.298928	0.298928	0.24123	Rab33b	0.882097	Ras-related protein Rab-33B	RB33B_MOUSE	5	-18.7144	0.812856
P54 / P15	O35963	0.121771	0.121771	0.135251	Rab33b	0.429792	Ras-related protein Rab-33B	RB33B_MOUSE	5	8.80699	1.08807
P54 / P30	O35963	0.420699	0.420699	0.199457	Rab33b	0.69353	Ras-related protein Rab-33B	RB33B_MOUSE	5	33.8576	1.33858
P15 / P09	O35969;O35969-2	-0.26346	0.26346	0.0068425	Gamt	0.0128726	Guanidinoacetate N-methyltransferase;Isoform 2 of Guanidinoacetate N-methyltransferase	GAMT_MOUSE	8	-16.6913	0.833087
P30 / P09	O35969;O35969-2	-0.665111	0.665111	0.00038263	Gamt	0.000509749	Guanidinoacetate N-methyltransferase;Isoform 2 of Guanidinoacetate N-methyltransferase	GAMT_MOUSE	8	-36.936	0.63064
P54 / P09	O35969;O35969-2	-0.595704	0.595704	0.00013748	Gamt	0.000166249	Guanidinoacetate N-methyltransferase;Isoform 2 of Guanidinoacetate N-methyltransferase	GAMT_MOUSE	8	-33.8279	0.661721
P30 / P15	O35969;O35969-2	-0.401651	0.401651	0.00968264	Gamt	0.0191611	Guanidinoacetate N-methyltransferase;Isoform 2 of Guanidinoacetate N-methyltransferase	GAMT_MOUSE	8	-24.3009	0.756991
P54 / P15	O35969;O35969-2	-0.332244	0.332244	0.00964458	Gamt	0.0190747	Guanidinoacetate N-methyltransferase;Isoform 2 of Guanidinoacetate N-methyltransferase	GAMT_MOUSE	8	-20.57	0.7943
P54 / P30	O35969;O35969-2	0.0694068	0.0694068	0.180444	Gamt	0.611598	Guanidinoacetate N-methyltransferase;Isoform 2 of Guanidinoacetate N-methyltransferase	GAMT_MOUSE	8	4.92852	1.04929
P15 / P09	O35972	0.124912	0.124912	0.148623	Mrpl23	0.482713	39S ribosomal protein L23, mitochondrial	RM23_MOUSE	6	9.04411	1.09044
P30 / P09	O35972	-0.206172	0.206172	0.0112765	Mrpl23	0.0228075	39S ribosomal protein L23, mitochondrial	RM23_MOUSE	6	-13.3166	0.866834
P54 / P09	O35972	-0.648426	0.648426	4.25402e-05	Mrpl23	4.68742e-05	39S ribosomal protein L23, mitochondrial	RM23_MOUSE	6	-36.2024	0.637976
P30 / P15	O35972	-0.331084	0.331084	0.00430246	Mrpl23	0.00758738	39S ribosomal protein L23, mitochondrial	RM23_MOUSE	6	-20.5061	0.794939
P54 / P15	O35972	-0.773337	0.773337	6.81209e-06	Mrpl23	6.54042e-06	39S ribosomal protein L23, mitochondrial	RM23_MOUSE	6	-41.4938	0.585062
P54 / P30	O35972	-0.442254	0.442254	0.00734266	Mrpl23	0.0139465	39S ribosomal protein L23, mitochondrial	RM23_MOUSE	6	-26.4016	0.735984
P30 / P15	O35988	1.53967	1.53967	0.00215307	Sdc4	0.00347956	Syndecan-4	SDC4_MOUSE	6	190.728	2.90728
P54 / P15	O35988	1.77125	1.77125	0.000848218	Sdc4	0.00122615	Syndecan-4	SDC4_MOUSE	6	241.35	3.4135
P54 / P30	O35988	0.23158	0.23158	0.0348479	Sdc4	0.0847155	Syndecan-4	SDC4_MOUSE	6	17.412	1.17412
P15 / P09	O54692	-0.332933	0.332933	0.000185304	Zw10	0.000230451	Centromere/kinetochore protein zw10 homolog	ZW10_MOUSE	6	-20.6079	0.793921
P30 / P09	O54692	-1.00549	1.00549	1.24382e-05	Zw10	1.24909e-05	Centromere/kinetochore protein zw10 homolog	ZW10_MOUSE	6	-50.19	0.4981
P54 / P09	O54692	-0.613599	0.613599	0.000205747	Zw10	0.000258728	Centromere/kinetochore protein zw10 homolog	ZW10_MOUSE	6	-34.6436	0.653564
P30 / P15	O54692	-0.672559	0.672559	0.00130144	Zw10	0.00198482	Centromere/kinetochore protein zw10 homolog	ZW10_MOUSE	6	-37.2607	0.627393
P54 / P15	O54692	-0.280666	0.280666	0.0377391	Zw10	0.0929715	Centromere/kinetochore protein zw10 homolog	ZW10_MOUSE	6	-17.6789	0.823211
P54 / P30	O54692	0.391893	0.391893	0.00206436	Zw10	0.00332105	Centromere/kinetochore protein zw10 homolog	ZW10_MOUSE	6	31.2114	1.31211
P15 / P09	O54724	0.236198	0.236198	0.0422066	Ptrf	0.106165	Polymerase I and transcript release factor	PTRF_MOUSE	11	17.7885	1.17788
P30 / P09	O54724	0.304513	0.304513	0.0417664	Ptrf	0.104871	Polymerase I and transcript release factor	PTRF_MOUSE	11	23.5002	1.235
P54 / P09	O54724	0.759846	0.759846	0.00408485	Ptrf	0.00715247	Polymerase I and transcript release factor	PTRF_MOUSE	11	69.331	1.69331
P30 / P15	O54724	0.0683148	0.0683148	0.205209	Ptrf	0.719276	Polymerase I and transcript release factor	PTRF_MOUSE	11	4.84912	1.04849
P54 / P15	O54724	0.523648	0.523648	0.00220016	Ptrf	0.00356575	Polymerase I and transcript release factor	PTRF_MOUSE	11	43.7586	1.43759
P54 / P30	O54724	0.455333	0.455333	0.00495293	Ptrf	0.00891653	Polymerase I and transcript release factor	PTRF_MOUSE	11	37.1099	1.3711
P15 / P09	O54734	-0.195144	0.195144	0.100305	Ddost	0.298121	Dolichyl-diphosphooligosaccharide--protein glycosyltransferase 48 kDa subunit	OST48_MOUSE	16	-12.6514	0.873486
P30 / P09	O54734	-0.734025	0.734025	1.17225e-11	Ddost	5.18955e-12	Dolichyl-diphosphooligosaccharide--protein glycosyltransferase 48 kDa subunit	OST48_MOUSE	16	-39.8776	0.601224
P54 / P09	O54734	-0.856347	0.856347	3.61407e-18	Ddost	8.80944e-19	Dolichyl-diphosphooligosaccharide--protein glycosyltransferase 48 kDa subunit	OST48_MOUSE	16	-44.7651	0.552349
P30 / P15	O54734	-0.53888	0.53888	1.38822e-12	Ddost	5.62862e-13	Dolichyl-diphosphooligosaccharide--protein glycosyltransferase 48 kDa subunit	OST48_MOUSE	16	-31.1695	0.688305
P54 / P15	O54734	-0.661203	0.661203	2.57052e-19	Ddost	5.72373e-20	Dolichyl-diphosphooligosaccharide--protein glycosyltransferase 48 kDa subunit	OST48_MOUSE	16	-36.7649	0.632351
P54 / P30	O54734	-0.122322	0.122322	0.000326955	Ddost	0.000429583	Dolichyl-diphosphooligosaccharide--protein glycosyltransferase 48 kDa subunit	OST48_MOUSE	16	-8.12925	0.918708
P15 / P09	O54774	0.0185926	0.0185926	0.0790617	Ap3d1	0.225289	AP-3 complex subunit delta-1	AP3D1_MOUSE	58	1.29708	1.01297
P30 / P09	O54774	-0.0259888	0.0259888	0.0359276	Ap3d1	0.0878139	AP-3 complex subunit delta-1	AP3D1_MOUSE	58	-1.78528	0.982147
P54 / P09	O54774	0.0895516	0.0895516	0.0408967	Ap3d1	0.102239	AP-3 complex subunit delta-1	AP3D1_MOUSE	58	6.40394	1.06404
P30 / P15	O54774	-0.0445814	0.0445814	0.103141	Ap3d1	0.308299	AP-3 complex subunit delta-1	AP3D1_MOUSE	58	-3.04289	0.969571
P54 / P15	O54774	0.070959	0.070959	0.18841	Ap3d1	0.646093	AP-3 complex subunit delta-1	AP3D1_MOUSE	58	5.04147	1.05041
P54 / P30	O54774	0.11554	0.11554	0.225954	Ap3d1	0.811426	AP-3 complex subunit delta-1	AP3D1_MOUSE	58	8.33808	1.08338
P15 / P09	O54781	0.213341	0.213341	3.53261e-05	Srpk2	3.84191e-05	SRSF protein kinase 2	SRPK2_MOUSE	23	15.937	1.15937
P30 / P09	O54781	-0.0251185	0.0251185	0.00507145	Srpk2	0.00915487	SRSF protein kinase 2	SRPK2_MOUSE	23	-1.72601	0.98274
P54 / P09	O54781	-0.0866325	0.0866325	0.0888805	Srpk2	0.258544	SRSF protein kinase 2	SRPK2_MOUSE	23	-5.82817	0.941718
P30 / P15	O54781	-0.23846	0.23846	0.045396	Srpk2	0.115649	SRSF protein kinase 2	SRPK2_MOUSE	23	-15.235	0.84765
P54 / P15	O54781	-0.299974	0.299974	5.04284e-08	Srpk2	3.48711e-08	SRSF protein kinase 2	SRPK2_MOUSE	23	-18.7733	0.812267
P54 / P30	O54781	-0.061514	0.061514	0.00242198	Srpk2	0.00397881	SRSF protein kinase 2	SRPK2_MOUSE	23	-4.1742	0.958258
P15 / P09	O54786;O54786-2	0.0762081	0.0762081	0.125245	Dffa	0.391179	DNA fragmentation factor subunit alpha;Isoform ICAD-S of DNA fragmentation factor subunit alpha	DFFA_MOUSE	4	5.42435	1.05424
P30 / P09	O54786;O54786-2	-0.377187	0.377187	0.0947451	Dffa	0.278481	DNA fragmentation factor subunit alpha;Isoform ICAD-S of DNA fragmentation factor subunit alpha	DFFA_MOUSE	4	-23.0063	0.769937
P54 / P09	O54786;O54786-2	0.492214	0.492214	0.10455	Dffa	0.313208	DNA fragmentation factor subunit alpha;Isoform ICAD-S of DNA fragmentation factor subunit alpha	DFFA_MOUSE	4	40.6602	1.4066
P30 / P15	O54786;O54786-2	-0.453395	0.453395	0.181044	Dffa	0.614297	DNA fragmentation factor subunit alpha;Isoform ICAD-S of DNA fragmentation factor subunit alpha	DFFA_MOUSE	4	-26.9678	0.730322
P54 / P15	O54786;O54786-2	0.416006	0.416006	0.207032	Dffa	0.727127	DNA fragmentation factor subunit alpha;Isoform ICAD-S of DNA fragmentation factor subunit alpha	DFFA_MOUSE	4	33.4229	1.33423
P54 / P30	O54786;O54786-2	0.869401	0.869401	0.248747	Dffa	0.917137	DNA fragmentation factor subunit alpha;Isoform ICAD-S of DNA fragmentation factor subunit alpha	DFFA_MOUSE	4	82.6905	1.8269
P15 / P09	O54818	0.621215	0.621215	0.0180871	Tpd52l1	0.0394658	Tumor protein D53	TPD53_MOUSE	2	53.817	1.53817
P30 / P09	O54818	1.46479	1.46479	0.01307	Tpd52l1	0.0270446	Tumor protein D53	TPD53_MOUSE	2	176.022	2.76022
P54 / P09	O54818	2.04452	2.04452	0.010326	Tpd52l1	0.0206118	Tumor protein D53	TPD53_MOUSE	2	312.536	4.12536
P30 / P15	O54818	0.843571	0.843571	0.0103277	Tpd52l1	0.0206164	Tumor protein D53	TPD53_MOUSE	2	79.4486	1.79449
P54 / P15	O54818	1.42331	1.42331	0.0069022	Tpd52l1	0.0130031	Tumor protein D53	TPD53_MOUSE	2	168.2	2.682
P54 / P30	O54818	0.579736	0.579736	0.00509031	Tpd52l1	0.00919593	Tumor protein D53	TPD53_MOUSE	2	49.4576	1.49458
P15 / P09	O54825	-0.923052	0.923052	6.18863e-05	Bysl	7.01983e-05	Bystin	BYST_MOUSE	2	-47.2608	0.527392
P30 / P09	O54825	-1.61589	1.61589	0.000111879	Bysl	0.000132894	Bystin	BYST_MOUSE	2	-67.3736	0.326264
P54 / P09	O54825	-1.49316	1.49316	0.000102577	Bysl	0.000121009	Bystin	BYST_MOUSE	2	-64.4766	0.355234
P30 / P15	O54825	-0.692838	0.692838	0.00224129	Bysl	0.00364319	Bystin	BYST_MOUSE	2	-38.1364	0.618636
P54 / P15	O54825	-0.570107	0.570107	0.00382876	Bysl	0.0066423	Bystin	BYST_MOUSE	2	-32.6433	0.673567
P54 / P30	O54825	0.122731	0.122731	0.259508	Bysl	0.969209	Bystin	BYST_MOUSE	2	8.8794	1.08879
P15 / P09	O54829	0.991249	0.991249	9.33512e-14	Rgs7	3.387e-14	Regulator of G-protein signaling 7	RGS7_MOUSE	17	98.7905	1.9879
P30 / P09	O54829	1.24805	1.24805	8.19517e-23	Rgs7	1.37588e-23	Regulator of G-protein signaling 7	RGS7_MOUSE	17	137.52	2.3752
P54 / P09	O54829	1.69507	1.69507	4.30403e-21	Rgs7	8.27661e-22	Regulator of G-protein signaling 7	RGS7_MOUSE	17	223.794	3.23794
P30 / P15	O54829	0.256798	0.256798	1.58287e-09	Rgs7	8.98641e-10	Regulator of G-protein signaling 7	RGS7_MOUSE	17	19.4824	1.19482
P54 / P15	O54829	0.703826	0.703826	2.77958e-12	Rgs7	1.16299e-12	Regulator of G-protein signaling 7	RGS7_MOUSE	17	62.8818	1.62882
P54 / P30	O54829	0.447028	0.447028	0.0245755	Rgs7	0.0565354	Regulator of G-protein signaling 7	RGS7_MOUSE	17	36.3229	1.36323
P15 / P09	O54833	0.206312	0.206312	0.00249387	Csnk2a2	0.00410892	Casein kinase II subunit alpha'	CSK22_MOUSE	21	15.3735	1.15373
P30 / P09	O54833	0.385701	0.385701	3.5225e-07	Csnk2a2	2.73734e-07	Casein kinase II subunit alpha'	CSK22_MOUSE	21	30.6494	1.30649
P54 / P09	O54833	0.535138	0.535138	3.50112e-11	Csnk2a2	1.63621e-11	Casein kinase II subunit alpha'	CSK22_MOUSE	21	44.9081	1.44908
P30 / P15	O54833	0.179389	0.179389	0.0236631	Csnk2a2	0.0540704	Casein kinase II subunit alpha'	CSK22_MOUSE	21	13.2404	1.1324
P54 / P15	O54833	0.328826	0.328826	0.000543639	Csnk2a2	0.000748672	Casein kinase II subunit alpha'	CSK22_MOUSE	21	25.5991	1.25599
P54 / P30	O54833	0.149437	0.149437	0.239076	Csnk2a2	0.871587	Casein kinase II subunit alpha'	CSK22_MOUSE	21	10.9137	1.10914
P15 / P09	O54865	-0.259501	0.259501	6.17584e-05	Gucy1b3	7.00321e-05	Guanylate cyclase soluble subunit beta-1	GCYB1_MOUSE	32	-16.4623	0.835377
P30 / P09	O54865	-0.445587	0.445587	9.9909e-09	Gucy1b3	6.28353e-09	Guanylate cyclase soluble subunit beta-1	GCYB1_MOUSE	32	-26.5714	0.734286
P54 / P09	O54865	-0.244334	0.244334	6.86279e-10	Gucy1b3	3.72554e-10	Guanylate cyclase soluble subunit beta-1	GCYB1_MOUSE	32	-15.5795	0.844205
P30 / P15	O54865	-0.186086	0.186086	0.024246	Gucy1b3	0.0556386	Guanylate cyclase soluble subunit beta-1	GCYB1_MOUSE	32	-12.1013	0.878987
P54 / P15	O54865	0.0151668	0.0151668	0.0365084	Gucy1b3	0.0894636	Guanylate cyclase soluble subunit beta-1	GCYB1_MOUSE	32	1.05683	1.01057
P54 / P30	O54865	0.201253	0.201253	0.0893817	Gucy1b3	0.260207	Guanylate cyclase soluble subunit beta-1	GCYB1_MOUSE	32	14.9696	1.1497
P15 / P09	O54879	-0.891012	0.891012	0.000893902	Hmgb3	0.00129967	High mobility group protein B3	HMGB3_MOUSE	11	-46.0764	0.539236
P30 / P09	O54879	-0.953191	0.953191	0.00520494	Hmgb3	0.00943284	High mobility group protein B3	HMGB3_MOUSE	11	-48.3511	0.516489
P54 / P09	O54879	-1.1976	1.1976	0.000372098	Hmgb3	0.000494482	High mobility group protein B3	HMGB3_MOUSE	11	-56.3999	0.436001
P30 / P15	O54879	-0.0621784	0.0621784	0.0160538	Hmgb3	0.0343388	High mobility group protein B3	HMGB3_MOUSE	11	-4.21832	0.957817
P54 / P15	O54879	-0.306586	0.306586	1.78981e-09	Hmgb3	1.02228e-09	High mobility group protein B3	HMGB3_MOUSE	11	-19.1447	0.808553
P54 / P30	O54879	-0.244408	0.244408	0.265054	Hmgb3	0.997611	High mobility group protein B3	HMGB3_MOUSE	11	-15.5838	0.844162
P15 / P09	O54901	-0.38038	0.38038	4.996e-05	Cd200	5.57255e-05	OX-2 membrane glycoprotein	OX2G_MOUSE	11	-23.1765	0.768235
P30 / P09	O54901	-1.22853	1.22853	5.73481e-10	Cd200	3.08494e-10	OX-2 membrane glycoprotein	OX2G_MOUSE	11	-57.3249	0.426751
P54 / P09	O54901	-1.38084	1.38084	6.14367e-11	Cd200	2.94158e-11	OX-2 membrane glycoprotein	OX2G_MOUSE	11	-61.6006	0.383994
P30 / P15	O54901	-0.848152	0.848152	3.62524e-06	Cd200	3.30451e-06	OX-2 membrane glycoprotein	OX2G_MOUSE	11	-44.4504	0.555496
P54 / P15	O54901	-1.00046	1.00046	7.11559e-11	Cd200	3.43059e-11	OX-2 membrane glycoprotein	OX2G_MOUSE	11	-50.016	0.49984
P54 / P30	O54901	-0.152311	0.152311	0.00680388	Cd200	0.0127898	OX-2 membrane glycoprotein	OX2G_MOUSE	11	-10.0192	0.899808
P15 / P09	O54916;O54916-4	0.432552	0.432552	0.123588	Reps1	0.384787	RalBP1-associated Eps domain-containing protein 1;Isoform 4 of RalBP1-associated Eps domain-containing protein 1	REPS1_MOUSE	10	34.9619	1.34962
P30 / P09	O54916;O54916-4	0.329918	0.329918	0.184307	Reps1	0.628516	RalBP1-associated Eps domain-containing protein 1;Isoform 4 of RalBP1-associated Eps domain-containing protein 1	REPS1_MOUSE	10	25.6942	1.25694
P54 / P09	O54916;O54916-4	0.880575	0.880575	0.110264	Reps1	0.334355	RalBP1-associated Eps domain-containing protein 1;Isoform 4 of RalBP1-associated Eps domain-containing protein 1	REPS1_MOUSE	10	84.1109	1.84111
P30 / P15	O54916;O54916-4	-0.102634	0.102634	0.251582	Reps1	0.930705	RalBP1-associated Eps domain-containing protein 1;Isoform 4 of RalBP1-associated Eps domain-containing protein 1	REPS1_MOUSE	10	-6.86689	0.931331
P54 / P15	O54916;O54916-4	0.448023	0.448023	0.0109189	Reps1	0.0219755	RalBP1-associated Eps domain-containing protein 1;Isoform 4 of RalBP1-associated Eps domain-containing protein 1	REPS1_MOUSE	10	36.4169	1.36417
P54 / P30	O54916;O54916-4	0.550657	0.550657	0.00605455	Reps1	0.0112051	RalBP1-associated Eps domain-containing protein 1;Isoform 4 of RalBP1-associated Eps domain-containing protein 1	REPS1_MOUSE	10	46.4752	1.46475
P15 / P09	O54929	-0.99613	0.99613	8.37233e-05	Wsb2	9.71847e-05	WD repeat and SOCS box-containing protein 2	WSB2_MOUSE	5	-49.8657	0.501343
P30 / P09	O54929	-1.94537	1.94537	0.0005199	Wsb2	0.000712131	WD repeat and SOCS box-containing protein 2	WSB2_MOUSE	5	-74.0352	0.259648
P54 / P09	O54929	-2.1996	2.1996	0.0355891	Wsb2	0.086856	WD repeat and SOCS box-containing protein 2	WSB2_MOUSE	5	-78.2302	0.217698
P30 / P15	O54929	-0.949242	0.949242	0.00480849	Wsb2	0.00861021	WD repeat and SOCS box-containing protein 2	WSB2_MOUSE	5	-48.2096	0.517904
P54 / P15	O54929	-1.20347	1.20347	0.132754	Wsb2	0.420141	WD repeat and SOCS box-containing protein 2	WSB2_MOUSE	5	-56.577	0.43423
P54 / P30	O54929	-0.254227	0.254227	0.251288	Wsb2	0.929357	WD repeat and SOCS box-containing protein 2	WSB2_MOUSE	5	-16.1564	0.838436
P15 / P09	O54931	0.211801	0.211801	0.00350024	Akap2	0.00600088	A-kinase anchor protein 2	AKAP2_MOUSE	13	15.8133	1.15813
P30 / P09	O54931	-0.270761	0.270761	0.0246781	Akap2	0.056811	A-kinase anchor protein 2	AKAP2_MOUSE	13	-17.1118	0.828882
P54 / P09	O54931	-0.147386	0.147386	0.175854	Akap2	0.592314	A-kinase anchor protein 2	AKAP2_MOUSE	13	-9.71152	0.902885
P30 / P15	O54931	-0.482562	0.482562	1.28574e-05	Akap2	1.29576e-05	A-kinase anchor protein 2	AKAP2_MOUSE	13	-28.4295	0.715705
P54 / P15	O54931	-0.359187	0.359187	0.00084938	Akap2	0.00122793	A-kinase anchor protein 2	AKAP2_MOUSE	13	-22.0396	0.779604
P54 / P30	O54931	0.123375	0.123375	0.0361574	Akap2	0.0884583	A-kinase anchor protein 2	AKAP2_MOUSE	13	8.92803	1.08928
P30 / P15	O54940	0.747014	0.747014	0.0469039	Bnip2	0.120109	BCL2/adenovirus E1B 19 kDa protein-interacting protein 2	BNIP2_MOUSE	1	67.8315	1.67832
P54 / P15	O54940	1.05062	1.05062	0.00868938	Bnip2	0.0169077	BCL2/adenovirus E1B 19 kDa protein-interacting protein 2	BNIP2_MOUSE	1	107.142	2.07142
P54 / P30	O54940	0.303609	0.303609	0.0229374	Bnip2	0.0520811	BCL2/adenovirus E1B 19 kDa protein-interacting protein 2	BNIP2_MOUSE	1	23.4228	1.23423
P15 / P09	O54941	-0.603745	0.603745	2.29981e-08	Smarce1	1.51968e-08	SWI/SNF-related matrix-associated actin-dependent regulator of chromatin subfamily E member 1	SMCE1_MOUSE	10	-34.1956	0.658044
P30 / P09	O54941	-1.03839	1.03839	4.34291e-07	Smarce1	3.43213e-07	SWI/SNF-related matrix-associated actin-dependent regulator of chromatin subfamily E member 1	SMCE1_MOUSE	10	-51.3131	0.486869
P54 / P09	O54941	-0.966941	0.966941	1.03128e-05	Smarce1	1.02147e-05	SWI/SNF-related matrix-associated actin-dependent regulator of chromatin subfamily E member 1	SMCE1_MOUSE	10	-48.841	0.51159
P30 / P15	O54941	-0.434649	0.434649	0.00368059	Smarce1	0.00635182	SWI/SNF-related matrix-associated actin-dependent regulator of chromatin subfamily E member 1	SMCE1_MOUSE	10	-26.0126	0.739874
P54 / P15	O54941	-0.363197	0.363197	0.00104123	Smarce1	0.00154191	SWI/SNF-related matrix-associated actin-dependent regulator of chromatin subfamily E member 1	SMCE1_MOUSE	10	-22.256	0.77744
P54 / P30	O54941	0.0714525	0.0714525	0.0463267	Smarce1	0.118429	SWI/SNF-related matrix-associated actin-dependent regulator of chromatin subfamily E member 1	SMCE1_MOUSE	10	5.0774	1.05077
P15 / P09	O54942	0.339674	0.339674	0.146503	Cldn5	0.474045	Claudin-5	CLD5_MOUSE	1	26.5471	1.26547
P30 / P09	O54942	-0.171542	0.171542	0.169382	Cldn5	0.565798	Claudin-5	CLD5_MOUSE	1	-11.2107	0.887893
P54 / P09	O54942	0.0156695	0.0156695	0.244969	Cldn5	0.899643	Claudin-5	CLD5_MOUSE	1	1.09204	1.01092
P30 / P15	O54942	-0.511215	0.511215	0.115213	Cldn5	0.352952	Claudin-5	CLD5_MOUSE	1	-29.8369	0.701631
P54 / P15	O54942	-0.324004	0.324004	0.0897785	Cldn5	0.261588	Claudin-5	CLD5_MOUSE	1	-20.1151	0.798849
P54 / P30	O54942	0.187211	0.187211	0.173021	Cldn5	0.580531	Claudin-5	CLD5_MOUSE	1	13.8561	1.13856
P15 / P09	O54946	0.0736026	0.0736026	0.00268615	Dnajb6	0.00446697	DnaJ homolog subfamily B member 6	DNJB6_MOUSE	10	5.23412	1.05234
P30 / P09	O54946	0.396245	0.396245	0.0932355	Dnajb6	0.273296	DnaJ homolog subfamily B member 6	DNJB6_MOUSE	10	31.6078	1.31608
P54 / P09	O54946	0.981842	0.981842	7.52902e-08	Dnajb6	5.30897e-08	DnaJ homolog subfamily B member 6	DNJB6_MOUSE	10	97.4986	1.97499
P30 / P15	O54946	0.322643	0.322643	0.000104842	Dnajb6	0.000123898	DnaJ homolog subfamily B member 6	DNJB6_MOUSE	10	25.0619	1.25062
P54 / P15	O54946	0.90824	0.90824	2.21696e-08	Dnajb6	1.46112e-08	DnaJ homolog subfamily B member 6	DNJB6_MOUSE	10	87.6754	1.87675
P54 / P30	O54946	0.585597	0.585597	1.86065e-05	Dnajb6	1.92228e-05	DnaJ homolog subfamily B member 6	DNJB6_MOUSE	10	50.066	1.50066
P15 / P09	O54950	-0.318125	0.318125	0.212048	Prkag1	0.748972	5'-AMP-activated protein kinase subunit gamma-1	AAKG1_MOUSE	12	-19.7888	0.802112
P30 / P09	O54950	-0.510592	0.510592	0.130727	Prkag1	0.41206	5'-AMP-activated protein kinase subunit gamma-1	AAKG1_MOUSE	12	-29.8066	0.701934
P54 / P09	O54950	0.099228	0.099228	1.28105e-05	Prkag1	1.29044e-05	5'-AMP-activated protein kinase subunit gamma-1	AAKG1_MOUSE	12	7.12001	1.0712
P30 / P15	O54950	-0.192467	0.192467	0.0619333	Prkag1	0.168	5'-AMP-activated protein kinase subunit gamma-1	AAKG1_MOUSE	12	-12.4892	0.875108
P54 / P15	O54950	0.417353	0.417353	7.7986e-08	Prkag1	5.50978e-08	5'-AMP-activated protein kinase subunit gamma-1	AAKG1_MOUSE	12	33.5475	1.33548
P54 / P30	O54950	0.60982	0.60982	8.26892e-08	Prkag1	5.86766e-08	5'-AMP-activated protein kinase subunit gamma-1	AAKG1_MOUSE	12	52.6069	1.52607
P15 / P09	O54962	-1.11854	1.11854	9.96808e-06	Banf1	9.84356e-06	Barrier-to-autointegration factor	BAF_MOUSE	5	-53.944	0.46056
P30 / P09	O54962	-1.97941	1.97941	4.8944e-07	Banf1	3.89656e-07	Barrier-to-autointegration factor	BAF_MOUSE	5	-74.6406	0.253594
P54 / P09	O54962	-1.76678	1.76678	4.67388e-08	Banf1	3.21965e-08	Barrier-to-autointegration factor	BAF_MOUSE	5	-70.6135	0.293865
P30 / P15	O54962	-0.860868	0.860868	0.000924316	Banf1	0.00134866	Barrier-to-autointegration factor	BAF_MOUSE	5	-44.9379	0.550621
P54 / P15	O54962	-0.648235	0.648235	8.47442e-07	Banf1	6.99339e-07	Barrier-to-autointegration factor	BAF_MOUSE	5	-36.194	0.63806
P54 / P30	O54962	0.212633	0.212633	0.25815	Banf1	0.962873	Barrier-to-autointegration factor	BAF_MOUSE	5	15.8801	1.1588
P15 / P09	O54983	0.478855	0.478855	1.19706e-05	Crym	1.19884e-05	Ketimine reductase mu-crystallin	CRYM_MOUSE	14	39.3637	1.39364
P30 / P09	O54983	-0.329315	0.329315	0.000878553	Crym	0.00127464	Ketimine reductase mu-crystallin	CRYM_MOUSE	14	-20.4086	0.795914
P54 / P09	O54983	0.00961692	0.00961692	0.00148631	Crym	0.00229981	Ketimine reductase mu-crystallin	CRYM_MOUSE	14	0.668821	1.00669
P30 / P15	O54983	-0.80817	0.80817	1.28088e-06	Crym	1.08932e-06	Ketimine reductase mu-crystallin	CRYM_MOUSE	14	-42.8894	0.571106
P54 / P15	O54983	-0.469238	0.469238	1.44873e-07	Crym	1.06272e-07	Ketimine reductase mu-crystallin	CRYM_MOUSE	14	-27.7654	0.722346
P54 / P30	O54983	0.338932	0.338932	0.0464178	Crym	0.118725	Ketimine reductase mu-crystallin	CRYM_MOUSE	14	26.482	1.26482
P15 / P09	O54984	-0.240771	0.240771	0.0412591	Asna1	0.10332	ATPase Asna1	ASNA_MOUSE	13	-15.3707	0.846293
P30 / P09	O54984	-0.626131	0.626131	2.63651e-07	Asna1	2.01167e-07	ATPase Asna1	ASNA_MOUSE	13	-35.2088	0.647912
P54 / P09	O54984	-0.246416	0.246416	1.17868e-05	Asna1	1.17949e-05	ATPase Asna1	ASNA_MOUSE	13	-15.7012	0.842988
P30 / P15	O54984	-0.38536	0.38536	0.00350907	Asna1	0.00601762	ATPase Asna1	ASNA_MOUSE	13	-23.4412	0.765588
P54 / P15	O54984	-0.00564472	0.00564472	0.000267456	Asna1	0.00034396	ATPase Asna1	ASNA_MOUSE	13	-0.390497	0.996095
P54 / P30	O54984	0.379715	0.379715	0.0301901	Asna1	0.0717498	ATPase Asna1	ASNA_MOUSE	13	30.1085	1.30108
P15 / P09	O54988-2	0.929455	0.929455	1.11418e-13	Slk	4.09487e-14	Isoform 2 of STE20-like serine/threonine-protein kinase	SLK_MOUSE	30	90.4556	1.90456
P30 / P09	O54988-2	1.32377	1.32377	3.24867e-12	Slk	1.36596e-12	Isoform 2 of STE20-like serine/threonine-protein kinase	SLK_MOUSE	30	150.32	2.5032
P54 / P09	O54988-2	1.35754	1.35754	7.41282e-14	Slk	2.65727e-14	Isoform 2 of STE20-like serine/threonine-protein kinase	SLK_MOUSE	30	156.247	2.56247
P30 / P15	O54988-2	0.394318	0.394318	0.000230673	Slk	0.000292954	Isoform 2 of STE20-like serine/threonine-protein kinase	SLK_MOUSE	30	31.4322	1.31432
P54 / P15	O54988-2	0.428081	0.428081	4.30978e-08	Slk	2.95847e-08	Isoform 2 of STE20-like serine/threonine-protein kinase	SLK_MOUSE	30	34.5443	1.34544
P54 / P30	O54988-2	0.0337625	0.0337625	0.245676	Slk	0.902886	Isoform 2 of STE20-like serine/threonine-protein kinase	SLK_MOUSE	30	2.36784	1.02368
P30 / P15	O54990;O54990-2;O54990-3;O54990-6	1.24174	1.24174	0.11132	Prom1	0.338311	Prominin-1;Isoform 2 of Prominin-1;Isoform 3 of Prominin-1;Isoform 6 of Prominin-1	PROM1_MOUSE	4	136.483	2.36483
P54 / P15	O54990;O54990-2;O54990-3;O54990-6	1.93947	1.93947	0.0329197	Prom1	0.0793605	Prominin-1;Isoform 2 of Prominin-1;Isoform 3 of Prominin-1;Isoform 6 of Prominin-1	PROM1_MOUSE	4	283.565	3.83565
P54 / P30	O54990;O54990-2;O54990-3;O54990-6	0.697732	0.697732	0.0655708	Prom1	0.179805	Prominin-1;Isoform 2 of Prominin-1;Isoform 3 of Prominin-1;Isoform 6 of Prominin-1	PROM1_MOUSE	4	62.1953	1.62195
P15 / P09	O54991	2.28481	2.28481	3.22352e-46	Cntnap1	1.49244e-47	Contactin-associated protein 1	CNTP1_MOUSE	49	387.301	4.87301
P30 / P09	O54991	2.58436	2.58436	1.34754e-49	Cntnap1	5.25055e-51	Contactin-associated protein 1	CNTP1_MOUSE	49	499.749	5.99749
P54 / P09	O54991	3.00398	3.00398	2.90563e-52	Cntnap1	9.82308e-54	Contactin-associated protein 1	CNTP1_MOUSE	49	702.212	8.02212
P30 / P15	O54991	0.299543	0.299543	2.39079e-14	Cntnap1	8.15378e-15	Contactin-associated protein 1	CNTP1_MOUSE	49	23.0755	1.23075
P54 / P15	O54991	0.719168	0.719168	1.92212e-49	Cntnap1	7.55544e-51	Contactin-associated protein 1	CNTP1_MOUSE	49	64.6233	1.64623
P54 / P30	O54991	0.419625	0.419625	6.11719e-10	Cntnap1	3.30395e-10	Contactin-associated protein 1	CNTP1_MOUSE	49	33.758	1.33758
P15 / P09	O55003	-0.598568	0.598568	0.248875	Bnip3	0.917753	BCL2/adenovirus E1B 19 kDa protein-interacting protein 3	BNIP3_MOUSE	3	-33.9591	0.660409
P30 / P09	O55003	0.942963	0.942963	8.91075e-05	Bnip3	0.000103874	BCL2/adenovirus E1B 19 kDa protein-interacting protein 3	BNIP3_MOUSE	3	92.2472	1.92247
P54 / P09	O55003	0.574666	0.574666	0.00526438	Bnip3	0.00955143	BCL2/adenovirus E1B 19 kDa protein-interacting protein 3	BNIP3_MOUSE	3	48.9333	1.48933
P30 / P15	O55003	1.54153	1.54153	0.00108351	Bnip3	0.0016126	BCL2/adenovirus E1B 19 kDa protein-interacting protein 3	BNIP3_MOUSE	3	191.103	2.91103
P54 / P15	O55003	1.17323	1.17323	0.000494857	Bnip3	0.000673892	BCL2/adenovirus E1B 19 kDa protein-interacting protein 3	BNIP3_MOUSE	3	125.517	2.25517
P54 / P30	O55003	-0.368297	0.368297	0.0546711	Bnip3	0.144752	BCL2/adenovirus E1B 19 kDa protein-interacting protein 3	BNIP3_MOUSE	3	-22.5303	0.774697
P15 / P09	O55013	-0.206867	0.206867	0.0169536	Trappc3	0.0366117	Trafficking protein particle complex subunit 3	TPPC3_MOUSE	9	-13.3583	0.866417
P30 / P09	O55013	-0.198532	0.198532	0.0206622	Trappc3	0.0461264	Trafficking protein particle complex subunit 3	TPPC3_MOUSE	9	-12.8563	0.871437
P54 / P09	O55013	-0.0261236	0.0261236	0.0030709	Trappc3	0.00517929	Trafficking protein particle complex subunit 3	TPPC3_MOUSE	9	-1.79445	0.982055
P30 / P15	O55013	0.00833504	0.00833504	0.261933	Trappc3	0.981933	Trafficking protein particle complex subunit 3	TPPC3_MOUSE	9	0.579413	1.00579
P54 / P15	O55013	0.180744	0.180744	0.172091	Trappc3	0.576956	Trafficking protein particle complex subunit 3	TPPC3_MOUSE	9	13.3468	1.13347
P54 / P30	O55013	0.172409	0.172409	0.19512	Trappc3	0.674891	Trafficking protein particle complex subunit 3	TPPC3_MOUSE	9	12.6938	1.12694
P15 / P09	O55017;O55017-2	0.517834	0.517834	8.78936e-09	Cacna1b	5.47446e-09	Voltage-dependent N-type calcium channel subunit alpha-1B;Isoform NB2 of Voltage-dependent N-type calcium channel subunit alpha-1B	CAC1B_MOUSE	32	43.1804	1.4318
P30 / P09	O55017;O55017-2	0.904249	0.904249	1.00126e-13	Cacna1b	3.64198e-14	Voltage-dependent N-type calcium channel subunit alpha-1B;Isoform NB2 of Voltage-dependent N-type calcium channel subunit alpha-1B	CAC1B_MOUSE	32	87.157	1.87157
P54 / P09	O55017;O55017-2	1.06898	1.06898	1.95178e-16	Cacna1b	5.51133e-17	Voltage-dependent N-type calcium channel subunit alpha-1B;Isoform NB2 of Voltage-dependent N-type calcium channel subunit alpha-1B	CAC1B_MOUSE	32	109.796	2.09796
P30 / P15	O55017;O55017-2	0.386415	0.386415	6.99317e-10	Cacna1b	3.80112e-10	Voltage-dependent N-type calcium channel subunit alpha-1B;Isoform NB2 of Voltage-dependent N-type calcium channel subunit alpha-1B	CAC1B_MOUSE	32	30.7141	1.30714
P54 / P15	O55017;O55017-2	0.55115	0.55115	3.36151e-12	Cacna1b	1.41572e-12	Voltage-dependent N-type calcium channel subunit alpha-1B;Isoform NB2 of Voltage-dependent N-type calcium channel subunit alpha-1B	CAC1B_MOUSE	32	46.5254	1.46525
P54 / P30	O55017;O55017-2	0.164736	0.164736	0.0663927	Cacna1b	0.182447	Voltage-dependent N-type calcium channel subunit alpha-1B;Isoform NB2 of Voltage-dependent N-type calcium channel subunit alpha-1B	CAC1B_MOUSE	32	12.0961	1.12096
P15 / P09	O55022	-0.291389	0.291389	0.249223	Pgrmc1	0.919494	Membrane-associated progesterone receptor component 1	PGRC1_MOUSE	11	-18.2885	0.817115
P30 / P09	O55022	-0.594427	0.594427	2.05417e-05	Pgrmc1	2.14104e-05	Membrane-associated progesterone receptor component 1	PGRC1_MOUSE	11	-33.7693	0.662307
P54 / P09	O55022	-0.512387	0.512387	1.5539e-06	Pgrmc1	1.33718e-06	Membrane-associated progesterone receptor component 1	PGRC1_MOUSE	11	-29.8938	0.701062
P30 / P15	O55022	-0.303039	0.303039	0.0443737	Pgrmc1	0.11245	Membrane-associated progesterone receptor component 1	PGRC1_MOUSE	11	-18.9457	0.810543
P54 / P15	O55022	-0.220998	0.220998	0.00984582	Pgrmc1	0.0195371	Membrane-associated progesterone receptor component 1	PGRC1_MOUSE	11	-14.2028	0.857972
P54 / P30	O55022	0.0820403	0.0820403	0.248292	Pgrmc1	0.915175	Membrane-associated progesterone receptor component 1	PGRC1_MOUSE	11	5.8514	1.05851
P15 / P09	O55023	0.323362	0.323362	0.00177276	Impa1	0.00280273	Inositol monophosphatase 1	IMPA1_MOUSE	18	25.1243	1.25124
P30 / P09	O55023	0.705242	0.705242	8.16261e-10	Impa1	4.47232e-10	Inositol monophosphatase 1	IMPA1_MOUSE	18	63.0418	1.63042
P54 / P09	O55023	1.06765	1.06765	7.4791e-17	Impa1	2.03734e-17	Inositol monophosphatase 1	IMPA1_MOUSE	18	109.601	2.09601
P30 / P15	O55023	0.38188	0.38188	0.00162555	Impa1	0.00254429	Inositol monophosphatase 1	IMPA1_MOUSE	18	30.3039	1.30304
P54 / P15	O55023	0.744285	0.744285	9.14901e-12	Impa1	4.01147e-12	Inositol monophosphatase 1	IMPA1_MOUSE	18	67.5144	1.67514
P54 / P30	O55023	0.362405	0.362405	7.64262e-05	Impa1	8.80487e-05	Inositol monophosphatase 1	IMPA1_MOUSE	18	28.5568	1.28557
P15 / P09	O55026	1.17032	1.17032	0.0231166	Entpd2	0.0525647	Ectonucleoside triphosphate diphosphohydrolase 2	ENTP2_MOUSE	9	125.062	2.25062
P30 / P09	O55026	1.39933	1.39933	0.00444688	Entpd2	0.00788014	Ectonucleoside triphosphate diphosphohydrolase 2	ENTP2_MOUSE	9	163.779	2.63779
P54 / P09	O55026	1.47206	1.47206	0.00797749	Entpd2	0.0153425	Ectonucleoside triphosphate diphosphohydrolase 2	ENTP2_MOUSE	9	177.418	2.77418
P30 / P15	O55026	0.229011	0.229011	0.000579754	Entpd2	0.00080459	Ectonucleoside triphosphate diphosphohydrolase 2	ENTP2_MOUSE	9	17.2032	1.17203
P54 / P15	O55026	0.301743	0.301743	0.0389716	Entpd2	0.0965894	Ectonucleoside triphosphate diphosphohydrolase 2	ENTP2_MOUSE	9	23.2633	1.23263
P54 / P30	O55026	0.072732	0.072732	0.120538	Entpd2	0.373274	Ectonucleoside triphosphate diphosphohydrolase 2	ENTP2_MOUSE	9	5.17064	1.05171
P15 / P09	O55028	0.596048	0.596048	0.00527937	Bckdk	0.00958647	[3-methyl-2-oxobutanoate dehydrogenase [lipoamide]] kinase, mitochondrial	BCKD_MOUSE	7	51.157	1.51157
P30 / P09	O55028	0.820255	0.820255	0.001131	Bckdk	0.0016921	[3-methyl-2-oxobutanoate dehydrogenase [lipoamide]] kinase, mitochondrial	BCKD_MOUSE	7	76.5718	1.76572
P54 / P09	O55028	0.448992	0.448992	0.0445875	Bckdk	0.113125	[3-methyl-2-oxobutanoate dehydrogenase [lipoamide]] kinase, mitochondrial	BCKD_MOUSE	7	36.5086	1.36509
P30 / P15	O55028	0.224208	0.224208	0.0568861	Bckdk	0.152014	[3-methyl-2-oxobutanoate dehydrogenase [lipoamide]] kinase, mitochondrial	BCKD_MOUSE	7	16.8135	1.16814
P54 / P15	O55028	-0.147056	0.147056	0.112613	Bckdk	0.343091	[3-methyl-2-oxobutanoate dehydrogenase [lipoamide]] kinase, mitochondrial	BCKD_MOUSE	7	-9.69084	0.903092
P54 / P30	O55028	-0.371263	0.371263	0.0379749	Bckdk	0.0936535	[3-methyl-2-oxobutanoate dehydrogenase [lipoamide]] kinase, mitochondrial	BCKD_MOUSE	7	-22.6895	0.773105
P15 / P09	O55029	-0.413185	0.413185	5.04918e-19	Copb2	1.14628e-19	Coatomer subunit beta'	COPB2_MOUSE	40	-24.9036	0.750964
P30 / P09	O55029	-0.80046	0.80046	2.77198e-23	Copb2	4.5109e-24	Coatomer subunit beta'	COPB2_MOUSE	40	-42.5834	0.574166
P54 / P09	O55029	-1.11032	1.11032	1.52303e-40	Copb2	9.04116e-42	Coatomer subunit beta'	COPB2_MOUSE	40	-53.681	0.46319
P30 / P15	O55029	-0.387275	0.387275	1.37406e-10	Copb2	6.84669e-11	Coatomer subunit beta'	COPB2_MOUSE	40	-23.5428	0.764572
P54 / P15	O55029	-0.697139	0.697139	4.99274e-26	Copb2	6.71725e-27	Coatomer subunit beta'	COPB2_MOUSE	40	-38.3206	0.616794
P54 / P30	O55029	-0.309863	0.309863	0.1835	Copb2	0.625127	Coatomer subunit beta'	COPB2_MOUSE	40	-19.3282	0.806718
P15 / P09	O55033	-0.241355	0.241355	0.188023	Nck2	0.644356	Cytoplasmic protein NCK2	NCK2_MOUSE	13	-15.405	0.84595
P30 / P09	O55033	-0.257386	0.257386	0.0785797	Nck2	0.223582	Cytoplasmic protein NCK2	NCK2_MOUSE	13	-16.3398	0.836602
P54 / P09	O55033	0.142736	0.142736	0.0599232	Nck2	0.161565	Cytoplasmic protein NCK2	NCK2_MOUSE	13	10.3997	1.104
P30 / P15	O55033	-0.0160306	0.0160306	0.0514769	Nck2	0.134521	Cytoplasmic protein NCK2	NCK2_MOUSE	13	-1.10501	0.98895
P54 / P15	O55033	0.384092	0.384092	0.00156248	Nck2	0.00243289	Cytoplasmic protein NCK2	NCK2_MOUSE	13	30.5038	1.30504
P54 / P30	O55033	0.400122	0.400122	0.242681	Nck2	0.888848	Cytoplasmic protein NCK2	NCK2_MOUSE	13	31.962	1.31962
P15 / P09	O55042;O55042-2	0.682506	0.682506	3.56006e-14	Snca	1.2366e-14	Alpha-synuclein;Isoform 2 of Alpha-synuclein	SYUA_MOUSE	8	60.4925	1.60493
P30 / P09	O55042;O55042-2	0.984385	0.984385	9.78695e-17	Snca	2.69405e-17	Alpha-synuclein;Isoform 2 of Alpha-synuclein	SYUA_MOUSE	8	97.847	1.97847
P54 / P09	O55042;O55042-2	1.14019	1.14019	3.43455e-19	Snca	7.71848e-20	Alpha-synuclein;Isoform 2 of Alpha-synuclein	SYUA_MOUSE	8	120.41	2.2041
P30 / P15	O55042;O55042-2	0.301879	0.301879	0.000922244	Snca	0.00134511	Alpha-synuclein;Isoform 2 of Alpha-synuclein	SYUA_MOUSE	8	23.2749	1.23275
P54 / P15	O55042;O55042-2	0.457684	0.457684	0.0192299	Snca	0.0423934	Alpha-synuclein;Isoform 2 of Alpha-synuclein	SYUA_MOUSE	8	37.3335	1.37334
P54 / P30	O55042;O55042-2	0.155805	0.155805	0.0304903	Snca	0.0725812	Alpha-synuclein;Isoform 2 of Alpha-synuclein	SYUA_MOUSE	8	11.4043	1.11404
P15 / P09	O55047;O55047-3;Q8C0V0	-0.446029	0.446029	0.00436277	Tlk2;Tlk2;Tlk1	0.00771809	Serine/threonine-protein kinase tousled-like 2;Isoform 3 of Serine/threonine-protein kinase tousled-like 2;Serine/threonine-protein kinase tousled-like 1	TLK2_MOUSE;TLK2_MOUSE;TLK1_MOUSE	2	-26.5939	0.734061
P30 / P09	O55047;O55047-3;Q8C0V0	-0.958749	0.958749	0.00307509	Tlk2;Tlk2;Tlk1	0.0051886	Serine/threonine-protein kinase tousled-like 2;Isoform 3 of Serine/threonine-protein kinase tousled-like 2;Serine/threonine-protein kinase tousled-like 1	TLK2_MOUSE;TLK2_MOUSE;TLK1_MOUSE	2	-48.5497	0.514503
P54 / P09	O55047;O55047-3;Q8C0V0	-0.742368	0.742368	0.0245026	Tlk2;Tlk2;Tlk1	0.0563312	Serine/threonine-protein kinase tousled-like 2;Isoform 3 of Serine/threonine-protein kinase tousled-like 2;Serine/threonine-protein kinase tousled-like 1	TLK2_MOUSE;TLK2_MOUSE;TLK1_MOUSE	2	-40.2243	0.597757
P30 / P15	O55047;O55047-3;Q8C0V0	-0.51272	0.51272	0.0159174	Tlk2;Tlk2;Tlk1	0.0339782	Serine/threonine-protein kinase tousled-like 2;Isoform 3 of Serine/threonine-protein kinase tousled-like 2;Serine/threonine-protein kinase tousled-like 1	TLK2_MOUSE;TLK2_MOUSE;TLK1_MOUSE	2	-29.91	0.7009
P54 / P15	O55047;O55047-3;Q8C0V0	-0.296339	0.296339	0.0560646	Tlk2;Tlk2;Tlk1	0.149356	Serine/threonine-protein kinase tousled-like 2;Isoform 3 of Serine/threonine-protein kinase tousled-like 2;Serine/threonine-protein kinase tousled-like 1	TLK2_MOUSE;TLK2_MOUSE;TLK1_MOUSE	2	-18.5684	0.814316
P54 / P30	O55047;O55047-3;Q8C0V0	0.216381	0.216381	0.164199	Tlk2;Tlk2;Tlk1	0.544447	Serine/threonine-protein kinase tousled-like 2;Isoform 3 of Serine/threonine-protein kinase tousled-like 2;Serine/threonine-protein kinase tousled-like 1	TLK2_MOUSE;TLK2_MOUSE;TLK1_MOUSE	2	16.1816	1.16182
P15 / P09	O55057	-0.325737	0.325737	2.85669e-05	Pde6d	3.05541e-05	Retinal rod rhodopsin-sensitive cGMP 3',5'-cyclic phosphodiesterase subunit delta	PDE6D_MOUSE	4	-20.2109	0.797891
P30 / P09	O55057	-0.592468	0.592468	3.92193e-06	Pde6d	3.59428e-06	Retinal rod rhodopsin-sensitive cGMP 3',5'-cyclic phosphodiesterase subunit delta	PDE6D_MOUSE	4	-33.6792	0.663208
P54 / P09	O55057	-0.502394	0.502394	0.0426474	Pde6d	0.10744	Retinal rod rhodopsin-sensitive cGMP 3',5'-cyclic phosphodiesterase subunit delta	PDE6D_MOUSE	4	-29.4066	0.705934
P30 / P15	O55057	-0.266731	0.266731	0.00462962	Pde6d	0.00825279	Retinal rod rhodopsin-sensitive cGMP 3',5'-cyclic phosphodiesterase subunit delta	PDE6D_MOUSE	4	-16.8799	0.831201
P54 / P15	O55057	-0.176657	0.176657	0.231546	Pde6d	0.836628	Retinal rod rhodopsin-sensitive cGMP 3',5'-cyclic phosphodiesterase subunit delta	PDE6D_MOUSE	4	-11.5249	0.884751
P54 / P30	O55057	0.0900733	0.0900733	0.243058	Pde6d	0.890534	Retinal rod rhodopsin-sensitive cGMP 3',5'-cyclic phosphodiesterase subunit delta	PDE6D_MOUSE	4	6.44242	1.06442
P15 / P09	O55060	0.113205	0.113205	0.147022	Tpmt	0.476212	Thiopurine S-methyltransferase	TPMT_MOUSE	9	8.16285	1.08163
P30 / P09	O55060	0.120113	0.120113	0.07389	Tpmt	0.20763	Thiopurine S-methyltransferase	TPMT_MOUSE	9	8.68203	1.08682
P54 / P09	O55060	0.217143	0.217143	0.0766485	Tpmt	0.216787	Thiopurine S-methyltransferase	TPMT_MOUSE	9	16.2429	1.16243
P30 / P15	O55060	0.00690832	0.00690832	0.130618	Tpmt	0.411599	Thiopurine S-methyltransferase	TPMT_MOUSE	9	0.479997	1.0048
P54 / P15	O55060	0.103938	0.103938	0.0658727	Tpmt	0.180784	Thiopurine S-methyltransferase	TPMT_MOUSE	9	7.47029	1.0747
P54 / P30	O55060	0.0970296	0.0970296	0.257882	Tpmt	0.961414	Thiopurine S-methyltransferase	TPMT_MOUSE	9	6.95691	1.06957
P15 / P09	O55074;Q7TN79	-0.416518	0.416518	0.00356014	Akap7	0.00611654	A-kinase anchor protein 7 isoform alpha;A-kinase anchor protein 7 isoform gamma	AKA7A_MOUSE;AKA7G_MOUSE	7	-25.0769	0.749231
P30 / P09	O55074;Q7TN79	-0.669908	0.669908	6.50172e-05	Akap7	7.40478e-05	A-kinase anchor protein 7 isoform alpha;A-kinase anchor protein 7 isoform gamma	AKA7A_MOUSE;AKA7G_MOUSE	7	-37.1453	0.628547
P54 / P09	O55074;Q7TN79	-0.835598	0.835598	2.73058e-08	Akap7	1.82341e-08	A-kinase anchor protein 7 isoform alpha;A-kinase anchor protein 7 isoform gamma	AKA7A_MOUSE;AKA7G_MOUSE	7	-43.9649	0.560351
P30 / P15	O55074;Q7TN79	-0.25339	0.25339	0.191609	Akap7	0.659741	A-kinase anchor protein 7 isoform alpha;A-kinase anchor protein 7 isoform gamma	AKA7A_MOUSE;AKA7G_MOUSE	7	-16.1077	0.838923
P54 / P15	O55074;Q7TN79	-0.419081	0.419081	4.9249e-05	Akap7	5.48638e-05	A-kinase anchor protein 7 isoform alpha;A-kinase anchor protein 7 isoform gamma	AKA7A_MOUSE;AKA7G_MOUSE	7	-25.2099	0.747901
P54 / P30	O55074;Q7TN79	-0.165691	0.165691	0.00335053	Akap7	0.00571079	A-kinase anchor protein 7 isoform alpha;A-kinase anchor protein 7 isoform gamma	AKA7A_MOUSE;AKA7G_MOUSE	7	-10.8498	0.891502
P15 / P09	O55091	1.16282	1.16282	2.80719e-12	Impact	1.17486e-12	Protein IMPACT	IMPCT_MOUSE	14	123.895	2.23895
P30 / P09	O55091	1.02397	1.02397	5.72065e-05	Impact	6.44638e-05	Protein IMPACT	IMPCT_MOUSE	14	103.351	2.03351
P54 / P09	O55091	1.34176	1.34176	1.87345e-08	Impact	1.22227e-08	Protein IMPACT	IMPCT_MOUSE	14	153.461	2.53461
P30 / P15	O55091	-0.138847	0.138847	0.241558	Impact	0.883681	Protein IMPACT	IMPCT_MOUSE	14	-9.17554	0.908245
P54 / P15	O55091	0.178944	0.178944	0.0605613	Impact	0.163618	Protein IMPACT	IMPCT_MOUSE	14	13.2055	1.13205
P54 / P30	O55091	0.317791	0.317791	0.21492	Impact	0.761669	Protein IMPACT	IMPCT_MOUSE	14	24.6421	1.24642
P15 / P09	O55100;O55100-2	1.37274	1.37274	7.54483e-09	Syngr1	4.65262e-09	Synaptogyrin-1;Isoform 1B of Synaptogyrin-1	SNG1_MOUSE	2	158.963	2.58963
P30 / P09	O55100;O55100-2	2.06092	2.06092	8.13413e-09	Syngr1	5.04212e-09	Synaptogyrin-1;Isoform 1B of Synaptogyrin-1	SNG1_MOUSE	2	317.252	4.17252
P54 / P09	O55100;O55100-2	2.43704	2.43704	9.04213e-14	Syngr1	3.26666e-14	Synaptogyrin-1;Isoform 1B of Synaptogyrin-1	SNG1_MOUSE	2	441.528	5.41528
P30 / P15	O55100;O55100-2	0.688174	0.688174	0.00171104	Syngr1	0.00269519	Synaptogyrin-1;Isoform 1B of Synaptogyrin-1	SNG1_MOUSE	2	61.1243	1.61124
P54 / P15	O55100;O55100-2	1.06429	1.06429	8.28316e-10	Syngr1	4.54122e-10	Synaptogyrin-1;Isoform 1B of Synaptogyrin-1	SNG1_MOUSE	2	109.114	2.09114
P54 / P30	O55100;O55100-2	0.376118	0.376118	0.0140823	Syngr1	0.0294978	Synaptogyrin-1;Isoform 1B of Synaptogyrin-1	SNG1_MOUSE	2	29.7845	1.29784
P15 / P09	O55102	-0.582125	0.582125	0.202442	Bloc1s1	0.706773	Biogenesis of lysosome-related organelles complex 1 subunit 1	BL1S1_MOUSE	2	-33.2021	0.667979
P30 / P09	O55102	-0.00330704	0.00330704	0.136332	Bloc1s1	0.43432	Biogenesis of lysosome-related organelles complex 1 subunit 1	BL1S1_MOUSE	2	-0.228964	0.99771
P30 / P15	O55102	0.578818	0.578818	0.123375	Bloc1s1	0.384024	Biogenesis of lysosome-related organelles complex 1 subunit 1	BL1S1_MOUSE	2	49.3625	1.49362
P54 / P15	O55102	-0.209627	0.209627	0.113268	Bloc1s1	0.345645	Biogenesis of lysosome-related organelles complex 1 subunit 1	BL1S1_MOUSE	2	-13.5239	0.864761
P15 / P09	O55106	0.365906	0.365906	3.03987e-06	Strn	2.73609e-06	Striatin	STRN_MOUSE	29	28.8691	1.28869
P30 / P09	O55106	0.12012	0.12012	0.0440823	Strn	0.111585	Striatin	STRN_MOUSE	29	8.68255	1.08683
P54 / P09	O55106	-0.065784	0.065784	0.0659856	Strn	0.181147	Striatin	STRN_MOUSE	29	-4.4574	0.955426
P30 / P15	O55106	-0.245786	0.245786	0.00235017	Strn	0.0038463	Striatin	STRN_MOUSE	29	-15.6644	0.843356
P54 / P15	O55106	-0.43169	0.43169	4.36809e-10	Strn	2.3157e-10	Striatin	STRN_MOUSE	29	-25.8607	0.741393
P54 / P30	O55106	-0.185904	0.185904	0.000382445	Strn	0.00050946	Striatin	STRN_MOUSE	29	-12.0902	0.879098
P15 / P09	O55125	0.346021	0.346021	1.25371e-06	Nipsnap1	1.06434e-06	Protein NipSnap homolog 1	NIPS1_MOUSE	18	27.105	1.27105
P30 / P09	O55125	0.788336	0.788336	1.89575e-10	Nipsnap1	9.59824e-11	Protein NipSnap homolog 1	NIPS1_MOUSE	18	72.7082	1.72708
P54 / P09	O55125	1.17838	1.17838	1.60675e-14	Nipsnap1	5.39697e-15	Protein NipSnap homolog 1	NIPS1_MOUSE	18	126.322	2.26322
P30 / P15	O55125	0.442315	0.442315	0.00011654	Nipsnap1	0.000138951	Protein NipSnap homolog 1	NIPS1_MOUSE	18	35.8783	1.35878
P54 / P15	O55125	0.832357	0.832357	4.67466e-11	Nipsnap1	2.20929e-11	Protein NipSnap homolog 1	NIPS1_MOUSE	18	78.0591	1.78059
P54 / P30	O55125	0.390042	0.390042	0.00974102	Nipsnap1	0.0192945	Protein NipSnap homolog 1	NIPS1_MOUSE	18	31.0431	1.31043
P15 / P09	O55126	0.42351	0.42351	7.25757e-13	Gbas	2.8661e-13	Protein NipSnap homolog 2	NIPS2_MOUSE	18	34.1187	1.34119
P30 / P09	O55126	1.07312	1.07312	1.0024e-21	Gbas	1.83227e-22	Protein NipSnap homolog 2	NIPS2_MOUSE	18	110.397	2.10397
P54 / P09	O55126	1.42045	1.42045	8.01478e-25	Gbas	1.16741e-25	Protein NipSnap homolog 2	NIPS2_MOUSE	18	167.669	2.67669
P30 / P15	O55126	0.649605	0.649605	1.14345e-10	Gbas	5.65171e-11	Protein NipSnap homolog 2	NIPS2_MOUSE	18	56.8738	1.56874
P54 / P15	O55126	0.996938	0.996938	4.52444e-16	Gbas	1.32218e-16	Protein NipSnap homolog 2	NIPS2_MOUSE	18	99.576	1.99576
P54 / P30	O55126	0.347333	0.347333	0.00831763	Gbas	0.0160891	Protein NipSnap homolog 2	NIPS2_MOUSE	18	27.2207	1.27221
P15 / P09	O55128	-0.491752	0.491752	1.70407e-05	Sap18	1.75074e-05	Histone deacetylase complex subunit SAP18	SAP18_MOUSE	8	-28.8839	0.711161
P30 / P09	O55128	-0.419845	0.419845	2.36276e-06	Sap18	2.09226e-06	Histone deacetylase complex subunit SAP18	SAP18_MOUSE	8	-25.2495	0.747505
P54 / P09	O55128	-0.0474571	0.0474571	0.00104287	Sap18	0.00154446	Histone deacetylase complex subunit SAP18	SAP18_MOUSE	8	-3.23596	0.96764
P30 / P15	O55128	0.0719071	0.0719071	0.0870203	Sap18	0.252131	Histone deacetylase complex subunit SAP18	SAP18_MOUSE	8	5.11052	1.05111
P54 / P15	O55128	0.444295	0.444295	0.149014	Sap18	0.484271	Histone deacetylase complex subunit SAP18	SAP18_MOUSE	8	36.0649	1.36065
P54 / P30	O55128	0.372388	0.372388	0.190425	Sap18	0.654617	Histone deacetylase complex subunit SAP18	SAP18_MOUSE	8	29.4494	1.29449
P15 / P09	O55131	0.734461	0.734461	7.24621e-31	2007-09-01	7.29106e-32	Septin-7	SEPT7_MOUSE	44	66.3775	1.66378
P30 / P09	O55131	1.11658	1.11658	8.8057e-45	2007-09-01	4.34937e-46	Septin-7	SEPT7_MOUSE	44	116.833	2.16833
P54 / P09	O55131	1.53872	1.53872	3.85755e-47	2007-09-01	1.71525e-48	Septin-7	SEPT7_MOUSE	44	190.536	2.90536
P30 / P15	O55131	0.382122	0.382122	1.54905e-15	2007-09-01	4.7469e-16	Septin-7	SEPT7_MOUSE	44	30.3258	1.30326
P54 / P15	O55131	0.804256	0.804256	2.29912e-22	2007-09-01	3.98379e-23	Septin-7	SEPT7_MOUSE	44	74.6245	1.74625
P54 / P30	O55131	0.422134	0.422134	0.0124136	2007-09-01	0.0255138	Septin-7	SEPT7_MOUSE	44	33.9908	1.33991
P15 / P09	O55135	-0.41537	0.41537	9.26733e-07	Eif6	7.70932e-07	Eukaryotic translation initiation factor 6	IF6_MOUSE	9	-25.0173	0.749827
P30 / P09	O55135	-0.71502	0.71502	3.0105e-08	Eif6	2.02517e-08	Eukaryotic translation initiation factor 6	IF6_MOUSE	9	-39.0804	0.609196
P54 / P09	O55135	-0.805795	0.805795	2.6467e-09	Eif6	1.54174e-09	Eukaryotic translation initiation factor 6	IF6_MOUSE	9	-42.7953	0.572047
P30 / P15	O55135	-0.299651	0.299651	0.0179698	Eif6	0.0391892	Eukaryotic translation initiation factor 6	IF6_MOUSE	9	-18.7551	0.812449
P54 / P15	O55135	-0.390425	0.390425	0.00133184	Eif6	0.0020376	Eukaryotic translation initiation factor 6	IF6_MOUSE	9	-23.7095	0.762905
P54 / P30	O55135	-0.0907744	0.0907744	0.216119	Eif6	0.766915	Eukaryotic translation initiation factor 6	IF6_MOUSE	9	-6.09814	0.939019
P15 / P09	O55137	0.102251	0.102251	5.92204e-10	Acot1	3.19177e-10	Acyl-coenzyme A thioesterase 1	ACOT1_MOUSE	17	7.34473	1.07345
P30 / P09	O55137	0.143069	0.143069	1.38103e-07	Acot1	1.00958e-07	Acyl-coenzyme A thioesterase 1	ACOT1_MOUSE	17	10.4252	1.10425
P54 / P09	O55137	0.744635	0.744635	2.06243e-05	Acot1	2.15106e-05	Acyl-coenzyme A thioesterase 1	ACOT1_MOUSE	17	67.5551	1.67555
P30 / P15	O55137	0.040818	0.040818	0.000820694	Acot1	0.00118213	Acyl-coenzyme A thioesterase 1	ACOT1_MOUSE	17	2.8697	1.0287
P54 / P15	O55137	0.642384	0.642384	0.000782638	Acot1	0.00112203	Acyl-coenzyme A thioesterase 1	ACOT1_MOUSE	17	56.0906	1.56091
P54 / P30	O55137	0.601566	0.601566	0.0827798	Acot1	0.237752	Acyl-coenzyme A thioesterase 1	ACOT1_MOUSE	17	51.7363	1.51736
P15 / P09	O55142	-0.220877	0.220877	0.0641378	Rpl35a	0.175082	60S ribosomal protein L35a	RL35A_MOUSE	6	-14.1956	0.858044
P30 / P09	O55142	-1.04838	1.04838	2.12928e-07	Rpl35a	1.60221e-07	60S ribosomal protein L35a	RL35A_MOUSE	6	-51.6488	0.483512
P54 / P09	O55142	-1.05759	1.05759	3.51874e-08	Rpl35a	2.38723e-08	60S ribosomal protein L35a	RL35A_MOUSE	6	-51.9565	0.480435
P30 / P15	O55142	-0.8275	0.8275	0.0241194	Rpl35a	0.0552927	60S ribosomal protein L35a	RL35A_MOUSE	6	-43.6495	0.563505
P54 / P15	O55142	-0.836711	0.836711	0.000101153	Rpl35a	0.00011919	60S ribosomal protein L35a	RL35A_MOUSE	6	-44.0081	0.559919
P54 / P30	O55142	-0.00921094	0.00921094	0.0333711	Rpl35a	0.0805977	60S ribosomal protein L35a	RL35A_MOUSE	6	-0.63642	0.993636
P15 / P09	O55143	0.442186	0.442186	1.3339e-35	Atp2a2	1.03183e-36	Sarcoplasmic/endoplasmic reticulum calcium ATPase 2	AT2A2_MOUSE	61	35.8661	1.35866
P30 / P09	O55143	0.507258	0.507258	6.46365e-30	Atp2a2	6.82957e-31	Sarcoplasmic/endoplasmic reticulum calcium ATPase 2	AT2A2_MOUSE	61	42.1346	1.42135
P54 / P09	O55143	0.623521	0.623521	1.05592e-61	Atp2a2	2.42017e-63	Sarcoplasmic/endoplasmic reticulum calcium ATPase 2	AT2A2_MOUSE	61	54.0631	1.54063
P30 / P15	O55143	0.065072	0.065072	0.0212846	Atp2a2	0.0477551	Sarcoplasmic/endoplasmic reticulum calcium ATPase 2	AT2A2_MOUSE	61	4.61372	1.04614
P54 / P15	O55143	0.181335	0.181335	0.00108922	Atp2a2	0.0016221	Sarcoplasmic/endoplasmic reticulum calcium ATPase 2	AT2A2_MOUSE	61	13.3933	1.13393
P54 / P30	O55143	0.116263	0.116263	0.127725	Atp2a2	0.400711	Sarcoplasmic/endoplasmic reticulum calcium ATPase 2	AT2A2_MOUSE	61	8.39238	1.08392
P15 / P09	O55176	-0.402037	0.402037	0.258479	Pja1	0.964364	E3 ubiquitin-protein ligase Praja-1	PJA1_MOUSE	4	-24.3211	0.756789
P30 / P09	O55176	-1.9382	1.9382	0.110803	Pja1	0.336347	E3 ubiquitin-protein ligase Praja-1	PJA1_MOUSE	4	-73.9059	0.260941
P54 / P09	O55176	-1.42656	1.42656	0.240736	Pja1	0.87958	E3 ubiquitin-protein ligase Praja-1	PJA1_MOUSE	4	-62.7983	0.372017
P30 / P15	O55176	-1.53617	1.53617	0.0261743	Pja1	0.0608643	E3 ubiquitin-protein ligase Praja-1	PJA1_MOUSE	4	-65.5199	0.344801
P54 / P15	O55176	-1.02452	1.02452	0.0694736	Pja1	0.192661	E3 ubiquitin-protein ligase Praja-1	PJA1_MOUSE	4	-50.8427	0.491573
P15 / P09	O55201	-0.208992	0.208992	6.17825e-06	Supt5h	5.89221e-06	Transcription elongation factor SPT5	SPT5H_MOUSE	30	-13.4859	0.865141
P30 / P09	O55201	-0.825937	0.825937	0.00159778	Supt5h	0.00249482	Transcription elongation factor SPT5	SPT5H_MOUSE	30	-43.5884	0.564116
P54 / P09	O55201	-1.00888	1.00888	1.12281e-12	Supt5h	4.51905e-13	Transcription elongation factor SPT5	SPT5H_MOUSE	30	-50.307	0.49693
P30 / P15	O55201	-0.616945	0.616945	0.164087	Supt5h	0.543972	Transcription elongation factor SPT5	SPT5H_MOUSE	30	-34.795	0.65205
P54 / P15	O55201	-0.799892	0.799892	0.00177779	Supt5h	0.00281153	Transcription elongation factor SPT5	SPT5H_MOUSE	30	-42.5608	0.574392
P54 / P30	O55201	-0.182947	0.182947	0.0972497	Supt5h	0.287358	Transcription elongation factor SPT5	SPT5H_MOUSE	30	-11.9098	0.880902
P15 / P09	O55222	0.344004	0.344004	3.96548e-06	Ilk	3.63783e-06	Integrin-linked protein kinase	ILK_MOUSE	14	26.9274	1.26927
P30 / P09	O55222	0.499091	0.499091	0.00249378	Ilk	0.00410847	Integrin-linked protein kinase	ILK_MOUSE	14	41.3323	1.41332
P54 / P09	O55222	0.00867365	0.00867365	0.0621808	Ilk	0.168842	Integrin-linked protein kinase	ILK_MOUSE	14	0.603022	1.00603
P30 / P15	O55222	0.155087	0.155087	0.222285	Ilk	0.794759	Integrin-linked protein kinase	ILK_MOUSE	14	11.3489	1.11349
P54 / P15	O55222	-0.33533	0.33533	0.00435861	Ilk	0.00771023	Integrin-linked protein kinase	ILK_MOUSE	14	-20.7397	0.792603
P54 / P30	O55222	-0.490417	0.490417	0.0010044	Ilk	0.00147977	Integrin-linked protein kinase	ILK_MOUSE	14	-28.8181	0.711819
P15 / P09	O55229	-0.240428	0.240428	0.0690101	Chkb	0.19111	Choline/ethanolamine kinase	CHKB_MOUSE	11	-15.3506	0.846494
P30 / P09	O55229	-0.665264	0.665264	0.0115432	Chkb	0.0234488	Choline/ethanolamine kinase	CHKB_MOUSE	11	-36.9427	0.630573
P54 / P09	O55229	-0.484773	0.484773	0.122951	Chkb	0.382394	Choline/ethanolamine kinase	CHKB_MOUSE	11	-28.539	0.71461
P30 / P15	O55229	-0.424837	0.424837	0.0623955	Chkb	0.169553	Choline/ethanolamine kinase	CHKB_MOUSE	11	-25.5077	0.744923
P54 / P15	O55229	-0.244345	0.244345	0.221324	Chkb	0.790486	Choline/ethanolamine kinase	CHKB_MOUSE	11	-15.5801	0.844199
P54 / P30	O55229	0.180492	0.180492	0.0459354	Chkb	0.117244	Choline/ethanolamine kinase	CHKB_MOUSE	11	13.327	1.13327
P15 / P09	O55234	-0.221706	0.221706	0.0107546	Psmb5	0.0215931	Proteasome subunit beta type-5	PSB5_MOUSE	17	-14.2449	0.857551
P30 / P09	O55234	-0.682838	0.682838	5.92332e-08	Psmb5	4.13057e-08	Proteasome subunit beta type-5	PSB5_MOUSE	17	-37.7061	0.622939
P54 / P09	O55234	-0.683193	0.683193	3.95701e-20	Psmb5	8.19427e-21	Proteasome subunit beta type-5	PSB5_MOUSE	17	-37.7214	0.622786
P30 / P15	O55234	-0.461131	0.461131	9.41919e-07	Psmb5	7.84321e-07	Proteasome subunit beta type-5	PSB5_MOUSE	17	-27.3584	0.726416
P54 / P15	O55234	-0.461486	0.461486	1.07731e-12	Psmb5	4.32975e-13	Proteasome subunit beta type-5	PSB5_MOUSE	17	-27.3762	0.726238
P54 / P30	O55234	-0.000354972	0.000354972	0.042546	Psmb5	0.107137	Proteasome subunit beta type-5	PSB5_MOUSE	17	-0.0246017	0.999754
P15 / P09	O55242	0.781426	0.781426	0.00478935	Sigmar1	0.00856771	Sigma non-opioid intracellular receptor 1	SGMR1_MOUSE	4	71.8829	1.71883
P30 / P09	O55242	0.229008	0.229008	0.261473	Sigmar1	0.979461	Sigma non-opioid intracellular receptor 1	SGMR1_MOUSE	4	17.2029	1.17203
P54 / P09	O55242	0.177526	0.177526	0.216965	Sigmar1	0.770642	Sigma non-opioid intracellular receptor 1	SGMR1_MOUSE	4	13.0943	1.13094
P30 / P15	O55242	-0.552418	0.552418	0.11895	Sigmar1	0.367373	Sigma non-opioid intracellular receptor 1	SGMR1_MOUSE	4	-31.8124	0.681876
P54 / P15	O55242	-0.6039	0.6039	0.198083	Sigmar1	0.687682	Sigma non-opioid intracellular receptor 1	SGMR1_MOUSE	4	-34.2027	0.657973
P54 / P30	O55242	-0.051482	0.051482	0.261837	Sigmar1	0.981308	Sigma non-opioid intracellular receptor 1	SGMR1_MOUSE	4	-3.50554	0.964945
P15 / P09	O70133	-0.654136	0.654136	4.20727e-42	Dhx9	2.32398e-43	ATP-dependent RNA helicase A	DHX9_MOUSE	53	-36.4544	0.635456
P30 / P09	O70133	-0.995083	0.995083	1.34852e-51	Dhx9	4.79075e-53	ATP-dependent RNA helicase A	DHX9_MOUSE	53	-49.8293	0.501707
P54 / P09	O70133	-1.09438	1.09438	9.7042e-70	Dhx9	1.63479e-71	ATP-dependent RNA helicase A	DHX9_MOUSE	53	-53.1663	0.468337
P30 / P15	O70133	-0.340947	0.340947	7.61982e-10	Dhx9	4.16531e-10	ATP-dependent RNA helicase A	DHX9_MOUSE	53	-21.0477	0.789523
P54 / P15	O70133	-0.440244	0.440244	2.44402e-18	Dhx9	5.88179e-19	ATP-dependent RNA helicase A	DHX9_MOUSE	53	-26.299	0.73701
P54 / P30	O70133	-0.0992971	0.0992971	0.185053	Dhx9	0.631441	ATP-dependent RNA helicase A	DHX9_MOUSE	53	-6.65123	0.933488
P15 / P09	O70133-2	-0.837564	0.837564	0.115496	Dhx9	0.354086	Isoform 2 of ATP-dependent RNA helicase A	DHX9_MOUSE	1	-44.0412	0.559588
P30 / P09	O70133-2	-0.830442	0.830442	0.0927304	Dhx9	0.271634	Isoform 2 of ATP-dependent RNA helicase A	DHX9_MOUSE	1	-43.7643	0.562357
P54 / P09	O70133-2	-1.2676	1.2676	0.131491	Dhx9	0.415072	Isoform 2 of ATP-dependent RNA helicase A	DHX9_MOUSE	1	-58.465	0.41535
P30 / P15	O70133-2	0.00712274	0.00712274	0.256844	Dhx9	0.956351	Isoform 2 of ATP-dependent RNA helicase A	DHX9_MOUSE	1	0.494931	1.00495
P54 / P15	O70133-2	-0.430036	0.430036	0.136072	Dhx9	0.433322	Isoform 2 of ATP-dependent RNA helicase A	DHX9_MOUSE	1	-25.7757	0.742243
P54 / P30	O70133-2	-0.437159	0.437159	0.223961	Dhx9	0.802036	Isoform 2 of ATP-dependent RNA helicase A	DHX9_MOUSE	1	-26.1412	0.738588
P30 / P09	O70139	0.74784	0.74784	0.0837538	Pkig	0.241116	cAMP-dependent protein kinase inhibitor gamma	IPKG_MOUSE	1	67.9277	1.67928
P15 / P09	O70146	0.17326	0.17326	0.206191	Tesk1	0.723442	Dual specificity testis-specific protein kinase 1	TESK1_MOUSE	2	12.7604	1.1276
P30 / P09	O70146	0.00377018	0.00377018	0.14838	Tesk1	0.481701	Dual specificity testis-specific protein kinase 1	TESK1_MOUSE	2	0.26167	1.00262
P54 / P09	O70146	0.914904	0.914904	0.021105	Tesk1	0.0472722	Dual specificity testis-specific protein kinase 1	TESK1_MOUSE	2	88.5443	1.88544
P30 / P15	O70146	-0.16949	0.16949	0.230367	Tesk1	0.830914	Dual specificity testis-specific protein kinase 1	TESK1_MOUSE	2	-11.0843	0.889157
P54 / P15	O70146	0.741644	0.741644	0.0379511	Tesk1	0.0935904	Dual specificity testis-specific protein kinase 1	TESK1_MOUSE	2	67.208	1.67208
P54 / P30	O70146	0.911134	0.911134	0.00870644	Tesk1	0.0169439	Dual specificity testis-specific protein kinase 1	TESK1_MOUSE	2	88.0523	1.88052
P15 / P09	O70152	-0.0893005	0.0893005	0.100311	Dpm1	0.298173	Dolichol-phosphate mannosyltransferase subunit 1	DPM1_MOUSE	7	-6.00216	0.939978
P30 / P09	O70152	-0.577028	0.577028	3.28693e-05	Dpm1	3.55061e-05	Dolichol-phosphate mannosyltransferase subunit 1	DPM1_MOUSE	7	-32.9657	0.670343
P54 / P09	O70152	-0.727653	0.727653	1.53946e-07	Dpm1	1.13422e-07	Dolichol-phosphate mannosyltransferase subunit 1	DPM1_MOUSE	7	-39.6115	0.603885
P30 / P15	O70152	-0.487728	0.487728	0.00141281	Dpm1	0.00217492	Dolichol-phosphate mannosyltransferase subunit 1	DPM1_MOUSE	7	-28.6853	0.713147
P54 / P15	O70152	-0.638353	0.638353	1.46261e-05	Dpm1	1.48517e-05	Dolichol-phosphate mannosyltransferase subunit 1	DPM1_MOUSE	7	-35.7554	0.642446
P54 / P30	O70152	-0.150625	0.150625	0.00944465	Dpm1	0.0186165	Dolichol-phosphate mannosyltransferase subunit 1	DPM1_MOUSE	7	-9.91398	0.90086
P15 / P09	O70161	0.645179	0.645179	3.40681e-27	Pip5k1c	4.27901e-28	Phosphatidylinositol 4-phosphate 5-kinase type-1 gamma	PI51C_MOUSE	32	56.3933	1.56393
P30 / P09	O70161	1.1549	1.1549	3.13782e-40	Pip5k1c	1.88428e-41	Phosphatidylinositol 4-phosphate 5-kinase type-1 gamma	PI51C_MOUSE	32	122.669	2.22669
P54 / P09	O70161	1.35071	1.35071	1.03658e-53	Pip5k1c	3.21926e-55	Phosphatidylinositol 4-phosphate 5-kinase type-1 gamma	PI51C_MOUSE	32	155.038	2.55038
P30 / P15	O70161	0.509725	0.509725	1.29415e-19	Pip5k1c	2.80156e-20	Phosphatidylinositol 4-phosphate 5-kinase type-1 gamma	PI51C_MOUSE	32	42.3779	1.42378
P54 / P15	O70161	0.705533	0.705533	2.6965e-30	Pip5k1c	2.79662e-31	Phosphatidylinositol 4-phosphate 5-kinase type-1 gamma	PI51C_MOUSE	32	63.0747	1.63075
P54 / P30	O70161	0.195808	0.195808	7.50014e-05	Pip5k1c	8.6304e-05	Phosphatidylinositol 4-phosphate 5-kinase type-1 gamma	PI51C_MOUSE	32	14.5365	1.14537
P15 / P09	O70161-2	0.574291	0.574291	0.126273	Pip5k1c	0.395085	Isoform 2 of Phosphatidylinositol 4-phosphate 5-kinase type-1 gamma	PI51C_MOUSE	1	48.8945	1.48895
P30 / P09	O70161-2	-0.0862936	0.0862936	0.101177	Pip5k1c	0.301167	Isoform 2 of Phosphatidylinositol 4-phosphate 5-kinase type-1 gamma	PI51C_MOUSE	1	-5.80605	0.94194
P54 / P09	O70161-2	-0.531065	0.531065	0.117615	Pip5k1c	0.362215	Isoform 2 of Phosphatidylinositol 4-phosphate 5-kinase type-1 gamma	PI51C_MOUSE	1	-30.7956	0.692044
P30 / P15	O70161-2	-0.660584	0.660584	0.156967	Pip5k1c	0.515027	Isoform 2 of Phosphatidylinositol 4-phosphate 5-kinase type-1 gamma	PI51C_MOUSE	1	-36.7378	0.632622
P54 / P15	O70161-2	-1.10536	1.10536	0.0372984	Pip5k1c	0.0916857	Isoform 2 of Phosphatidylinositol 4-phosphate 5-kinase type-1 gamma	PI51C_MOUSE	1	-53.5212	0.464788
P15 / P09	O70166	-0.78641	0.78641	4.41495e-16	Stmn3	1.28765e-16	Stathmin-3	STMN3_MOUSE	12	-42.0215	0.579785
P30 / P09	O70166	-1.33682	1.33682	2.56395e-13	Stmn3	9.71399e-14	Stathmin-3	STMN3_MOUSE	12	-60.4109	0.395891
P54 / P09	O70166	-1.61708	1.61708	5.16284e-11	Stmn3	2.4477e-11	Stathmin-3	STMN3_MOUSE	12	-67.4005	0.325995
P30 / P15	O70166	-0.550413	0.550413	1.68509e-05	Stmn3	1.72912e-05	Stathmin-3	STMN3_MOUSE	12	-31.7176	0.682824
P54 / P15	O70166	-0.830671	0.830671	2.52466e-07	Stmn3	1.92112e-07	Stathmin-3	STMN3_MOUSE	12	-43.7732	0.562268
P54 / P30	O70166	-0.280257	0.280257	0.25909	Stmn3	0.967089	Stathmin-3	STMN3_MOUSE	12	-17.6556	0.823444
P15 / P09	O70172	0.076227	0.076227	0.0243219	Pip4k2a	0.0558341	Phosphatidylinositol 5-phosphate 4-kinase type-2 alpha	PI42A_MOUSE	19	5.42573	1.05426
P30 / P09	O70172	0.399202	0.399202	1.10694e-11	Pip4k2a	4.8903e-12	Phosphatidylinositol 5-phosphate 4-kinase type-2 alpha	PI42A_MOUSE	19	31.8778	1.31878
P54 / P09	O70172	0.73408	0.73408	3.20669e-15	Pip4k2a	1.01059e-15	Phosphatidylinositol 5-phosphate 4-kinase type-2 alpha	PI42A_MOUSE	19	66.3336	1.66334
P30 / P15	O70172	0.322975	0.322975	3.36434e-09	Pip4k2a	1.98329e-09	Phosphatidylinositol 5-phosphate 4-kinase type-2 alpha	PI42A_MOUSE	19	25.0907	1.25091
P54 / P15	O70172	0.657853	0.657853	5.93895e-16	Pip4k2a	1.75323e-16	Phosphatidylinositol 5-phosphate 4-kinase type-2 alpha	PI42A_MOUSE	19	57.7732	1.57773
P54 / P30	O70172	0.334877	0.334877	5.21398e-05	Pip4k2a	5.83003e-05	Phosphatidylinositol 5-phosphate 4-kinase type-2 alpha	PI42A_MOUSE	19	26.127	1.26127
P15 / P09	O70194	-0.328965	0.328965	0.00862262	Eif3d	0.0167571	Eukaryotic translation initiation factor 3 subunit D	EIF3D_MOUSE	23	-20.3893	0.796107
P30 / P09	O70194	-0.799229	0.799229	7.12899e-14	Eif3d	2.54735e-14	Eukaryotic translation initiation factor 3 subunit D	EIF3D_MOUSE	23	-42.5344	0.574656
P54 / P09	O70194	-0.812736	0.812736	3.03155e-16	Eif3d	8.69234e-17	Eukaryotic translation initiation factor 3 subunit D	EIF3D_MOUSE	23	-43.0699	0.569301
P30 / P15	O70194	-0.470264	0.470264	8.30441e-07	Eif3d	6.84452e-07	Eukaryotic translation initiation factor 3 subunit D	EIF3D_MOUSE	23	-27.8168	0.721832
P54 / P15	O70194	-0.483771	0.483771	4.10887e-10	Eif3d	2.16603e-10	Eukaryotic translation initiation factor 3 subunit D	EIF3D_MOUSE	23	-28.4894	0.715106
P54 / P30	O70194	-0.0135065	0.0135065	0.122964	Eif3d	0.382449	Eukaryotic translation initiation factor 3 subunit D	EIF3D_MOUSE	23	-0.931831	0.990682
P15 / P09	O70228	-0.576005	0.576005	2.77612e-15	Atp9a	8.68531e-16	Probable phospholipid-transporting ATPase IIA	ATP9A_MOUSE	30	-32.9181	0.670819
P30 / P09	O70228	-1.28609	1.28609	1.05088e-12	Atp9a	4.21988e-13	Probable phospholipid-transporting ATPase IIA	ATP9A_MOUSE	30	-58.9938	0.410062
P54 / P09	O70228	-1.39313	1.39313	1.75672e-15	Atp9a	5.39539e-16	Probable phospholipid-transporting ATPase IIA	ATP9A_MOUSE	30	-61.9263	0.380737
P30 / P15	O70228	-0.710081	0.710081	9.63394e-08	Atp9a	6.897e-08	Probable phospholipid-transporting ATPase IIA	ATP9A_MOUSE	30	-38.8714	0.611286
P54 / P15	O70228	-0.81713	0.81713	1.0519e-12	Atp9a	4.2252e-13	Probable phospholipid-transporting ATPase IIA	ATP9A_MOUSE	30	-43.243	0.56757
P54 / P30	O70228	-0.107048	0.107048	0.0806691	Atp9a	0.230599	Probable phospholipid-transporting ATPase IIA	ATP9A_MOUSE	30	-7.15144	0.928486
P15 / P09	O70250	0.477456	0.477456	0.000123366	Pgam2	0.000147839	Phosphoglycerate mutase 2	PGAM2_MOUSE	9	39.2287	1.39229
P30 / P09	O70250	0.765452	0.765452	3.69681e-06	Pgam2	3.37483e-06	Phosphoglycerate mutase 2	PGAM2_MOUSE	9	69.9903	1.6999
P54 / P09	O70250	1.11948	1.11948	5.34279e-13	Pgam2	2.08054e-13	Phosphoglycerate mutase 2	PGAM2_MOUSE	9	117.269	2.17269
P30 / P15	O70250	0.287996	0.287996	0.00119013	Pgam2	0.00179408	Phosphoglycerate mutase 2	PGAM2_MOUSE	9	22.0943	1.22094
P54 / P15	O70250	0.642025	0.642025	2.39595e-08	Pgam2	1.5854e-08	Phosphoglycerate mutase 2	PGAM2_MOUSE	9	56.0518	1.56052
P54 / P30	O70250	0.354029	0.354029	0.250059	Pgam2	0.92338	Phosphoglycerate mutase 2	PGAM2_MOUSE	9	27.8125	1.27812
P15 / P09	O70251	-0.23902	0.23902	0.000237173	Eef1b	0.00030216	Elongation factor 1-beta	EF1B_MOUSE	12	-15.2679	0.847321
P30 / P09	O70251	-0.64463	0.64463	7.90999e-07	Eef1b	6.49678e-07	Elongation factor 1-beta	EF1B_MOUSE	12	-36.0343	0.639657
P54 / P09	O70251	-0.76901	0.76901	2.07633e-09	Eef1b	1.19378e-09	Elongation factor 1-beta	EF1B_MOUSE	12	-41.318	0.58682
P30 / P15	O70251	-0.405609	0.405609	0.0994603	Eef1b	0.295178	Elongation factor 1-beta	EF1B_MOUSE	12	-24.5083	0.754917
P54 / P15	O70251	-0.52999	0.52999	0.0046461	Eef1b	0.00828429	Elongation factor 1-beta	EF1B_MOUSE	12	-30.7441	0.692559
P54 / P30	O70251	-0.124381	0.124381	0.0191618	Eef1b	0.0422126	Elongation factor 1-beta	EF1B_MOUSE	12	-8.26023	0.917398
P15 / P09	O70252	-0.226446	0.226446	0.0153422	Hmox2	0.0325692	Heme oxygenase 2	HMOX2_MOUSE	16	-14.5262	0.854738
P30 / P09	O70252	-0.171329	0.171329	0.0182709	Hmox2	0.0399275	Heme oxygenase 2	HMOX2_MOUSE	16	-11.1976	0.888024
P54 / P09	O70252	-0.03981	0.03981	0.117175	Hmox2	0.360496	Heme oxygenase 2	HMOX2_MOUSE	16	-2.72169	0.972783
P30 / P15	O70252	0.0551169	0.0551169	0.195581	Hmox2	0.676936	Heme oxygenase 2	HMOX2_MOUSE	16	3.89433	1.03894
P54 / P15	O70252	0.186636	0.186636	0.159644	Hmox2	0.526207	Heme oxygenase 2	HMOX2_MOUSE	16	13.8107	1.13811
P54 / P30	O70252	0.13152	0.13152	0.209467	Hmox2	0.737623	Heme oxygenase 2	HMOX2_MOUSE	16	9.54469	1.09545
P15 / P09	O70274	0.0935139	0.0935139	0.112457	Ptp4a2	0.342547	Protein tyrosine phosphatase type IVA 2	TP4A2_MOUSE	3	6.69658	1.06697
P30 / P09	O70274	-0.115475	0.115475	0.158691	Ptp4a2	0.52221	Protein tyrosine phosphatase type IVA 2	TP4A2_MOUSE	3	-7.69219	0.923078
P54 / P09	O70274	-0.0277114	0.0277114	0.167883	Ptp4a2	0.559656	Protein tyrosine phosphatase type IVA 2	TP4A2_MOUSE	3	-1.90247	0.980975
P30 / P15	O70274	-0.208989	0.208989	0.117586	Ptp4a2	0.362083	Protein tyrosine phosphatase type IVA 2	TP4A2_MOUSE	3	-13.4857	0.865143
P54 / P15	O70274	-0.121225	0.121225	0.0453454	Ptp4a2	0.115447	Protein tyrosine phosphatase type IVA 2	TP4A2_MOUSE	3	-8.05935	0.919406
P54 / P30	O70274	0.087764	0.087764	0.165695	Ptp4a2	0.5505	Protein tyrosine phosphatase type IVA 2	TP4A2_MOUSE	3	6.27218	1.06272
P15 / P09	O70293;O70293-2	-0.0263159	0.0263159	0.139584	Grk6	0.446905	G protein-coupled receptor kinase 6;Isoform GRK6B of G protein-coupled receptor kinase 6	GRK6_MOUSE	9	-1.80755	0.981925
P30 / P09	O70293;O70293-2	-0.212725	0.212725	0.00289706	Grk6	0.00485787	G protein-coupled receptor kinase 6;Isoform GRK6B of G protein-coupled receptor kinase 6	GRK6_MOUSE	9	-13.7094	0.862906
P54 / P09	O70293;O70293-2	-0.808933	0.808933	0.000422766	Grk6	0.000568161	G protein-coupled receptor kinase 6;Isoform GRK6B of G protein-coupled receptor kinase 6	GRK6_MOUSE	9	-42.9196	0.570804
P30 / P15	O70293;O70293-2	-0.186409	0.186409	0.00526316	Grk6	0.0095486	G protein-coupled receptor kinase 6;Isoform GRK6B of G protein-coupled receptor kinase 6	GRK6_MOUSE	9	-12.121	0.87879
P54 / P15	O70293;O70293-2	-0.782617	0.782617	0.000134559	Grk6	0.000162301	G protein-coupled receptor kinase 6;Isoform GRK6B of G protein-coupled receptor kinase 6	GRK6_MOUSE	9	-41.8689	0.581311
P54 / P30	O70293;O70293-2	-0.596209	0.596209	0.195124	Grk6	0.67493	G protein-coupled receptor kinase 6;Isoform GRK6B of G protein-coupled receptor kinase 6	GRK6_MOUSE	9	-33.851	0.66149
P15 / P09	O70305	-0.163051	0.163051	0.00122214	Atxn2	0.00185086	Ataxin-2	ATX2_MOUSE	27	-10.6865	0.893135
P30 / P09	O70305	-0.673386	0.673386	0.000670004	Atxn2	0.000944348	Ataxin-2	ATX2_MOUSE	27	-37.2967	0.627033
P54 / P09	O70305	-0.572515	0.572515	1.13066e-16	Atxn2	3.12142e-17	Ataxin-2	ATX2_MOUSE	27	-32.7557	0.672443
P30 / P15	O70305	-0.510336	0.510336	0.00453752	Atxn2	0.00806521	Ataxin-2	ATX2_MOUSE	27	-29.7941	0.702059
P54 / P15	O70305	-0.409465	0.409465	1.77345e-10	Atxn2	8.95462e-11	Ataxin-2	ATX2_MOUSE	27	-24.7097	0.752903
P54 / P30	O70305	0.100871	0.100871	0.0152166	Atxn2	0.0322537	Ataxin-2	ATX2_MOUSE	27	7.24208	1.07242
P15 / P09	O70310	0.146055	0.146055	0.0193683	Nmt1	0.0427491	Glycylpeptide N-tetradecanoyltransferase 1	NMT1_MOUSE	17	10.6539	1.10654
P30 / P09	O70310	-0.154252	0.154252	0.00216937	Nmt1	0.00350988	Glycylpeptide N-tetradecanoyltransferase 1	NMT1_MOUSE	17	-10.1402	0.898598
P54 / P09	O70310	0.0979184	0.0979184	0.0511199	Nmt1	0.133402	Glycylpeptide N-tetradecanoyltransferase 1	NMT1_MOUSE	17	7.02281	1.07023
P30 / P15	O70310	-0.300306	0.300306	3.77171e-05	Nmt1	4.11966e-05	Glycylpeptide N-tetradecanoyltransferase 1	NMT1_MOUSE	17	-18.792	0.81208
P54 / P15	O70310	-0.0481364	0.0481364	0.000592825	Nmt1	0.00082395	Glycylpeptide N-tetradecanoyltransferase 1	NMT1_MOUSE	17	-3.28151	0.967185
P54 / P30	O70310	0.25217	0.25217	0.100367	Nmt1	0.298351	Glycylpeptide N-tetradecanoyltransferase 1	NMT1_MOUSE	17	19.0997	1.191
P15 / P09	O70311	-0.266364	0.266364	5.31411e-06	Nmt2	5.00778e-06	Glycylpeptide N-tetradecanoyltransferase 2	NMT2_MOUSE	22	-16.8588	0.831412
P30 / P09	O70311	-0.682783	0.682783	2.16607e-12	Nmt2	8.94875e-13	Glycylpeptide N-tetradecanoyltransferase 2	NMT2_MOUSE	22	-37.7038	0.622962
P54 / P09	O70311	-0.683717	0.683717	2.12147e-13	Nmt2	7.97923e-14	Glycylpeptide N-tetradecanoyltransferase 2	NMT2_MOUSE	22	-37.7441	0.622559
P30 / P15	O70311	-0.416418	0.416418	9.12713e-09	Nmt2	5.70158e-09	Glycylpeptide N-tetradecanoyltransferase 2	NMT2_MOUSE	22	-25.0718	0.749282
P54 / P15	O70311	-0.417352	0.417352	1.22035e-09	Nmt2	6.83036e-10	Glycylpeptide N-tetradecanoyltransferase 2	NMT2_MOUSE	22	-25.1202	0.748798
P54 / P30	O70311	-0.000933833	0.000933833	0.0410229	Nmt2	0.102605	Glycylpeptide N-tetradecanoyltransferase 2	NMT2_MOUSE	22	-0.0647074	0.999353
P15 / P09	O70318	0.672504	0.672504	2.2571e-31	Epb41l2	2.20381e-32	Band 4.1-like protein 2	E41L2_MOUSE	43	59.3837	1.59384
P30 / P09	O70318	1.09295	1.09295	7.45951e-29	Epb41l2	8.50585e-30	Band 4.1-like protein 2	E41L2_MOUSE	43	113.31	2.1331
P54 / P09	O70318	1.49956	1.49956	1.56274e-35	Epb41l2	1.21244e-36	Band 4.1-like protein 2	E41L2_MOUSE	43	182.756	2.82756
P30 / P15	O70318	0.420449	0.420449	7.47493e-07	Epb41l2	6.11822e-07	Band 4.1-like protein 2	E41L2_MOUSE	43	33.8344	1.33834
P54 / P15	O70318	0.827055	0.827055	3.97766e-19	Epb41l2	8.98918e-20	Band 4.1-like protein 2	E41L2_MOUSE	43	77.4061	1.77406
P54 / P30	O70318	0.406606	0.406606	4.31367e-06	Epb41l2	3.98048e-06	Band 4.1-like protein 2	E41L2_MOUSE	43	32.5564	1.32556
P15 / P09	O70325;O70325-2	-0.0326421	0.0326421	0.235537	Gpx4	0.854774	Phospholipid hydroperoxide glutathione peroxidase, mitochondrial;Isoform Cytoplasmic of Phospholipid hydroperoxide glutathione peroxidase, mitochondrial	GPX41_MOUSE	9	-2.23718	0.977628
P30 / P09	O70325;O70325-2	0.276997	0.276997	0.00274864	Gpx4	0.00458127	Phospholipid hydroperoxide glutathione peroxidase, mitochondrial;Isoform Cytoplasmic of Phospholipid hydroperoxide glutathione peroxidase, mitochondrial	GPX41_MOUSE	9	21.167	1.21167
P54 / P09	O70325;O70325-2	0.369264	0.369264	2.19287e-08	Gpx4	1.44399e-08	Phospholipid hydroperoxide glutathione peroxidase, mitochondrial;Isoform Cytoplasmic of Phospholipid hydroperoxide glutathione peroxidase, mitochondrial	GPX41_MOUSE	9	29.1694	1.29169
P30 / P15	O70325;O70325-2	0.30964	0.30964	0.0531146	Gpx4	0.139634	Phospholipid hydroperoxide glutathione peroxidase, mitochondrial;Isoform Cytoplasmic of Phospholipid hydroperoxide glutathione peroxidase, mitochondrial	GPX41_MOUSE	9	23.9398	1.2394
P54 / P15	O70325;O70325-2	0.401906	0.401906	0.021365	Gpx4	0.0479623	Phospholipid hydroperoxide glutathione peroxidase, mitochondrial;Isoform Cytoplasmic of Phospholipid hydroperoxide glutathione peroxidase, mitochondrial	GPX41_MOUSE	9	32.1252	1.32125
P54 / P30	O70325;O70325-2	0.0922664	0.0922664	0.0300262	Gpx4	0.0712631	Phospholipid hydroperoxide glutathione peroxidase, mitochondrial;Isoform Cytoplasmic of Phospholipid hydroperoxide glutathione peroxidase, mitochondrial	GPX41_MOUSE	9	6.60436	1.06604
P15 / P09	O70340	-0.0246294	0.0246294	0.214622	Nptx2	0.760105	Neuronal pentraxin-2	NPTX2_MOUSE	5	-1.69269	0.983073
P30 / P09	O70340	0.654646	0.654646	0.25815	Nptx2	0.962899	Neuronal pentraxin-2	NPTX2_MOUSE	5	57.4229	1.57423
P54 / P09	O70340	-0.626	0.626	0.155718	Nptx2	0.510358	Neuronal pentraxin-2	NPTX2_MOUSE	5	-35.2029	0.647971
P30 / P15	O70340	0.679275	0.679275	0.255191	Nptx2	0.948791	Neuronal pentraxin-2	NPTX2_MOUSE	5	60.1335	1.60134
P54 / P15	O70340	-0.60137	0.60137	0.104898	Nptx2	0.314539	Neuronal pentraxin-2	NPTX2_MOUSE	5	-34.0872	0.659128
P54 / P30	O70340	-1.28065	1.28065	0.000345777	Nptx2	0.000456057	Neuronal pentraxin-2	NPTX2_MOUSE	5	-58.8389	0.411611
P30 / P09	O70354	0.324798	0.324798	0.256844	Ca11	0.956347	Carbonic anhydrase-related protein 11	CAH11_MOUSE	2	25.2489	1.25249
P54 / P09	O70354	1.01914	1.01914	0.162871	Ca11	0.539102	Carbonic anhydrase-related protein 11	CAH11_MOUSE	2	102.67	2.0267
P30 / P15	O70354	-0.388969	0.388969	0.189164	Ca11	0.649177	Carbonic anhydrase-related protein 11	CAH11_MOUSE	2	-23.6325	0.763675
P54 / P15	O70354	0.305368	0.305368	0.0505425	Ca11	0.131627	Carbonic anhydrase-related protein 11	CAH11_MOUSE	2	23.5734	1.23573
P54 / P30	O70354	0.694338	0.694338	0.246141	Ca11	0.905045	Carbonic anhydrase-related protein 11	CAH11_MOUSE	2	61.8141	1.61814
P30 / P15	O70370	0.856491	0.856491	0.0722482	Ctss	0.202048	Cathepsin S	CATS_MOUSE	2	81.0629	1.81063
P54 / P15	O70370	0.764306	0.764306	0.0380803	Ctss	0.0939569	Cathepsin S	CATS_MOUSE	2	69.8553	1.69855
[truncated: 30,870 more rows]

## Sheet: Butko Comparison
Genes	Butko AVG Log Ratio	Butko Anova p-value	Dev.study AVG Log Ratio	Dev.study FDR (Qvalue)
Kalrn	-0.454	0.009	0.42979	5.80644e-15
Hapln4	-0.358	0.015	1.3519	0.0109453
Kcnj3	-0.556	0.032	1.05548	0.0149457
Icam5	-0.535	0.015	2.42989	6.61904e-23
Acot13	-0.396	0.034	0.803656	1.92851e-08
Adcy9	-0.286	0.001	1.1388	4.56546e-05
Syngap1	-0.415	0.028	1.17272	5.24924e-104
Grin2a	-0.358	0.012	1.9345	2.36366e-16
Rgs14	-0.377	0.005	2.74932	0.000852343
Gja1	-0.286	0.003	1.3184	1.04046e-18
Dlgap1	-0.599	0.011	1.10178	1.71092e-07
Ank1	-0.396	0.024	0.211742	2.77637e-06
Shank1	-0.454	0.047	0.661418	6.85114e-55
Cacng3	-0.578	0.036	2.44707	4.71256e-07
Prnp	-0.304	0.018	0.716413	7.30426e-14
Kcnj6	-0.515	0.015	0.162663	0.00618537
Gria2	-0.515	0.049	0.730001	5.80814e-44
Grin1	-0.667	0.013	0.623658	5.09899e-35
Dpp6	-0.415	0.014	0.72222	1.32162e-26
Znf365	-1.218	0.029	1.85068	0.00201559
Ptk2b	-0.474	0.023	0.409344	5.17503e-06
Iqgap2	-1.599	0.016	1.42999	0.231321
Dlg3	-0.322	0.021	0.450088	1.39049e-20
Gldc	-0.304	0.037	1.05741	0.00166487
Gpd2	-0.434	0.041	0.118539	4.64979e-22
Kcnip4	-0.889	0.003	0.590321	0.0114887
Arhgap21	-0.434	0.011	0.0369981	0.147005
Abcg2	-0.621	0.013	0.163673	0.00299443
Cpne6	-0.515	0.041	0.478005	1.88212e-12
Gria1	-0.811	0.035	0.553862	4.28144e-08
Grin2b	-0.515	0.028	0.582135	1.04959e-14
Pkp4	-0.377	0.047	0.224628	1.97688e-08
Rgs12	-1.089	0.007	0.275	0.0391382
Tmem126a	-0.269	0.03	0.301902	0.00121681
Hsp90aa1	0.345	0.041	0.120137	0.203202
Exoc8	0.411	0.013	0.0186384	0.0140036
Dync1li2	0.705	0.005	0.0782606	0.0678436
Ado	0.433	0.04	0.162409	0.0133267
Sar1a	0.401	0.048	0.100863	0.116845
Ppp6c	0.345	0.013	0.0735499	0.153898
Chmp5	0.678	0.014	0.513695	0.242296
Osbpl1a	0.401	0.001	0.0463024	0.0414834
Cacna2d2	0.379	0.033	0.291731	1.99841e-05
Ahcy	0.546	0.032	0.0128707	0.117588
Ubr4	0.39	0.028	0.299699	6.77253e-05
Dync1h1	0.39	0.025	0.306979	5.97012e-71
Ahsa1	0.287	0.048	0.0620041	0.03091
Prepl	0.367	0.033	0.0354541	0.0768333
Cab39	0.379	0.024	0.197935	0.000495752
Cse1l	0.263	0.041	2.71374	0.000221041
Acly	0.485	0.007	0.471454	1.91578e-30
Ube2o	0.333	0.038	0.22528	0.00406072
Tubb4b	0.287	0.041	0.903781	0.000141531
Psmd11	0.31	0.029	0.212926	0.000151581
Uba2	0.356	0.012	0.33505	0.00213693
Cpeb3	0.31	0.004	0.484899	0.000217523
Hsp90ab1	0.299	0.024	0.218502	0.000121848
Dbi	0.411	0.039	0.334147	0.0988794
Psmb7	0.526	0.002	0.143543	0.000660999
Psmd1	0.454	0.039	0.168155	5.03372e-12
Tubb3	0.31	0.018	1.05891	3.51774e-06
Copb1	0.401	0.025	0.292212	1.15634e-16
Cpne5	0.516	0.045	0.490183	1.92361e-09
Agpat4	0.475	0.022	0.12025	0.0183144
Klc1	0.632	0.012	0.58826	1.01657e-24
Aplp1	1.417	0.023	0.540952	1.51528e-09
Eif3f	0.31	0.036	0.196178	3.01856e-10
Tuba1a	0.31	0.019	0.175723	0.0781212
Ugt8	0.614	0.006	1.02386	3.74437e-11
Eif3b	0.546	0.041	0.259913	8.15059e-10
Nedd4	0.287	0.046	0.79663	4.41609e-26
Actr1a	0.333	0.018	0.349606	3.03851e-11
Rufy3	0.333	0	0.275481	1.10129e-07
Armc6	0.356	0.041	0.608779	3.96316e-17
Ddah2	0.74	0.007	1.03062	1.43137e-13
Fdps	0.585	0.004	1.27046	8.30615e-20
Necab1	0.433	0.01	1.75123	3.17387e-11
Mvd	1.029	0.022	1.18412	4.56422e-15
Minpp1	0.299	0.015	0.235077	0.0381625
Ndrg4	0.263	0.019	0.30242	0.0704458
Opalin	0.816	0.016	1.58718	0.000158179
Mag	0.722	0.024	2.20565	1.15656e-14
Plp1	0.824	0.011	2.63581	2.16154e-24
Mog	0.934	0.014	3.53377	3.44278e-05
Cldn11	0.516	0.003	1.77522	3.16316e-09
Mobp	0.824	0.024	3.12619	0.000108339
Adssl1	0.632	0.002	3.316	0.00189957
Cnp	0.782	0.016	1.62672	2.3535e-45
Tuba8	0.345	0.012	7.27383	0.0173911
Cryab	0.971	0.036	3.41292	3.48725e-12
Ermn	0.791	0.023	2.56267	0.000388442
Nefh	0.623	0.019	1.13376	2.11398e-37
Eno2	0.39	0.047	1.14117	8.61639e-35
Pvalb	0.799	0.01	3.29085	5.40331e-08
Ina	0.454	0.005	0.534147	5.25611e-14
Ppp1r1b	2.198	0.01	2.05793	2.5281e-06
Rhog	0.696	0.008	0.381212	5.13399e-06
Pygm	0.299	0.026	0.586272	5.03929e-20
Lgi3	0.791	0.04	1.48193	4.94118e-07
Enpp6	0.604	0.008	1.28084	0.000147153
Aspa	1.433	0.006	4.90055	0.0823633
Bcas1	0.722	0.018	0.907021	2.02397e-19
Myo1d	0.816	0.034	1.28885	0.0513259
Sirt2	0.748	0.022	1.0864	1.37064e-16
Ldhb	0.433	0.018	1.25858	2.86776e-49
Nefl	0.516	0.01	1.1131	4.22731e-49
Tppp	0.275	0.041	1.23686	1.41207e-07
Nefm	0.485	0.01	0.949926	9.03763e-65
Abat	0.444	0.032	1.45748	4.74456e-58
Got1	0.39	0.046	1.30473	2.31685e-41
Cd9	0.705	0.002	0.29901	0.0324495
Qdpr	0.566	0.002	0.144156	4.00347e-05
Cap2	0.287	0.048	1.38525	2.64315e-48
Mbp	0.872	0.03	0.311041	0.0239641
Dgkb	0.705	0.017	1.1827	3.62034e-12
Mdh1	0.411	0.049	0.966535	6.84154e-11
Tmod1	0.379	0.003	2.27261	0.138689
Fn3krp	0.263	0.025	0.564249	9.82978e-05
Ndrg1	0.536	0.01	1.27074	2.82336e-13
Map1a	0.333	0.041	0.121622	1.29418e-115
Tuba4a	0.345	0.008	0.820679	0.000291249
Chrm4	0.623	0.022	0.539421	0.0599302
Cd81	0.546	0.004	0.244184	0.00512172
Ckm	0.632	0.033	0.0770663	0.264098
Slc44a1	0.757	0.011	0.503199	3.25553e-05
Etfb	0.422	0.04	0.57131	1.76225e-11
Grhpr	0.433	0.048	0.272921	0.000600325
Actn2	0.454	0.031	0.66327	4.89277e-17
Esyt1	0.506	0.035	0.344905	0.0487223
Tubb4a	0.345	0.02	0.320909	0.120979
Fah	0.433	0.012	0.0361507	0.157976
Cryz	0.379	0.011	0.344889	0.0238543
Pde1b	1.782	0.009	0.59098	2.45201e-17
Inf2	0.971	0.001	0.969793	2.11787e-07
Ptpn5	0.84	0.004	0.505852	0.00220479
Me2	0.516	0.007	0.425434	0.00588113
Gdpd5	0.604	0.002	0.656068	0.236448
Prosc	0.299	0.021	0.213349	3.78135e-05
C2cd2l	0.333	0.018	0.699355	7.00384e-12
Pdcd6ip	0.322	0.005	0.186416	1.91111e-21
Rap1a	0.322	0.022	0.202849	0.0353469
Slk	0.401	0.034	0.929455	1.11418e-13
Diras2	0.299	0.037	0.850383	2.27455e-05
Adcy5	1.978	0.005	0.0892856	0.00446508
Ngef	0.465	0.024	0.652956	6.3057e-29
Cpne1	0.333	0.018	0.42901	1.83295e-05
Map7d2	0.949	0.031	0.0510274	0.00367923
Gstp1	0.731	0.029	0.241858	2.35249e-05
Ak1	0.356	0.037	0.278496	0.0268978
Gng7	0.642	0.011	0.482678	2.15089e-05
Tmem163	0.401	0.028	0.563414	1.10802e-07
Glo1	0.401	0.026	0.137925	0.0453819
Llgl1	0.39	0.042	0.18111	1.2296e-06
Ap3m2	0.465	0.005	0.322499	0.000231978
Dst	0.299	0.038	0.702588	0.0147631
Plcl2	0.496	0.016	0.216311	1.6054e-08
Ndufaf2	0.433	0.023	0.163678	0.133813
Ptk2	0.333	0.004	0.138327	4.61295e-07
Myo6	0.275	0.011	0.382002	1.521e-05
Fermt2	0.411	0.027	0.250431	9.16247e-16
Gmppa	0.465	0.041	0.21634	0.00465724
Adsl	0.465	0.028	0.431212	0.000852665
Mpi	0.566	0.038	0.169264	1.61375e-07
Mthfd1	0.275	0.013	0.257116	1.40065e-09
Actr1b	0.287	0.016	0.0616236	0.00252636
Cand1	0.31	0.015	0.100273	0.245752
Actr2	-0.269	0.021	0.0370884	0.160167
Flot1	-0.34	0.021	0.179185	0.000370647
Slc6a7	-0.286	0.044	0.598525	9.24979e-07
Map2	-0.304	0.003	0.344412	0.000615943
Fry	-1.737	0.026	0.24303	0.00453416
Prickle2	-0.556	0.016	0.896018	1.68866e-06
Gpc1	-0.415	0.012	0.203413	1.36043e-06
Camkv	-0.34	0.012	0.0498293	0.00248917
Gng2	-0.396	0.026	0.180614	0.0426226
Tenm2	-0.535	0.018	0.373691	0.000795044
Gnaq	-0.358	0.009	0.18357	0.0392965
Flot2	-0.434	0.024	0.0719914	0.0445586
Prkcg	-0.396	0.007	0.703017	2.09271e-24
Islr2	-0.377	0	0.222465	0.000140743
Sf3b3	-1	0.029	0.438594	1.69208e-26
Srsf3	-0.434	0.026	0.977165	0.000184111
Hp1bp3	-0.454	0.039	0.491524	1.12146e-12
Gprin1	-0.515	0.028	0.204914	4.39565e-06
Gapvd1	-0.761	0.031	0.14858	9.80467e-06
Sez6l	-0.556	0.006	0.316292	0.00388473
Pgam5	-0.377	0.036	0.157719	0.00489978
Tsn	-0.377	0.044	0.564122	1.08189e-16
Ncl	-0.358	0.013	0.680466	1.22378e-25
Robo1	-0.535	0.049	#N/A	#N/A
Rpl19	-0.415	0.01	0.0470116	0.00481413
Map4	-0.454	0.028	0.637775	8.18908e-37
Kit	-0.713	0.013	1.4777	0.00755664
Plxna1	-0.358	0.041	0.400187	1.05499e-26
Banf1	-0.286	0.004	1.11854	9.96808e-06
Tnc	-1.218	0.005	0.828319	2.76666e-42
Cxadr	-0.515	0.029	1.33662	6.37114e-31
