# Supplementary material for: Optimization of Experimental Parameters in Data-Independent Mass Spectrometry Significantly Increases Depth and Reproducibility of Results
Source: Mol Cell Proteomics. 2017 Oct 25;16(12):2296–309. doi: 10.1074/mcp.RA117.000314 (PMC5724188; doi:10.1074/mcp.RA117.000314)
Supplement: Supplemental Data [file supp_RA117.000314_4947_1_supp_14435_py1gl9.xlsx]

## Sheet: Scouting DIA method
2h
Data points per peak		19
Resolutions
MS1	60000
MS2	30000
window	start_mz	end_mz	center	width
1	701	762	731.5	61
2	433.5	493.5	463.5	60
3	492	554	523	62
4	548	618	583	70
5	598.5	697.5	648	99

## Sheet: Data points per peak
2h	FWHM:	7.5					2h	FWHM:	7.5					2h	FWHM:	7.5					2h	FWHM:	7.5
Data points per peak		5					Data points per peak		8					Data points per peak		11					Data points per peak		14
Resolutions							Resolutions							Resolutions							Resolutions
MS1	120000						MS1	120000						MS1	120000						MS1	120000
MS2	30000						MS2	30000						MS2	30000						MS2	30000
window	start_mz	end_mz	center	width			window	start_mz	end_mz	center	width			window	start_mz	end_mz	center	width			window	start_mz	end_mz	center	width
1	350	371	360.5	21			1	350	385	367.5	35			1	350	405	377.5	55			1	350	421	385.5	71
2	370	387	378.5	17			2	384	412	398	28			2	404	443	423.5	39			2	420	470	445	50
3	386	403	394.5	17			3	411	434	422.5	23			3	442	477	459.5	35			3	469	517	493	48
4	402	416	409	14			4	433	455	444	22			4	476	510	493	34			4	516	564	540	48
5	415	427	421	12			5	454	474	464	20			5	509	544	526.5	35			5	563	614	588.5	51
6	426	439	432.5	13			6	473	494	483.5	21			6	543	578	560.5	35			6	613	669	641	56
7	438	451	444.5	13			7	493	513	503	20			7	577	614	595.5	37			7	668	732	700	64
8	450	462	456	12			8	512	533	522.5	21			8	613	653	633	40			8	731	815	773	84
9	461	472	466.5	11			9	532	553	542.5	21			9	652	694	673	42			9	814	939	876.5	125
10	471	483	477	12			10	552	572	562	20			10	693	743	718	50			10	938	1650	1294	712
11	482	494	488	12			11	571	593	582	22			11	742	802	772	60
12	493	505	499	12			12	592	614	603	22			12	801	877	839	76
13	504	515	509.5	11			13	613	636	624.5	23			13	876	990	933	114
14	514	525	519.5	11			14	635	659	647	24			14	989	1650	1319.5	661
15	524	537	530.5	13			15	658	683	670.5	25
16	536	548	542	12			16	682	709	695.5	27
17	547	557	552	10			17	708	738	723	30
18	556	568	562	12			18	737	771	754	34
19	567	580	573.5	13			19	770	808	789	38
20	579	591	585	12			20	807	848	827.5	41
21	590	603	596.5	13			21	847	899	873	52
22	602	614	608	12			22	898	966	932	68
23	613	626	619.5	13			23	965	1068	1016.5	103
24	625	638	631.5	13			24	1067	1650	1358.5	583
25	637	651	644	14
26	650	664	657	14
27	663	677	670	14
28	676	690	683	14
29	689	704	696.5	15
30	703	719	711	16
31	718	735	726.5	17
32	734	753	743.5	19
33	752	771	761.5	19
34	770	790	780	20
35	789	811	800	22
36	810	832	821	22
37	831	857	844	26
38	856	884	870	28
39	883	916	899.5	33
40	915	955	935	40
41	954	997	975.5	43
42	996	1057	1026.5	61
43	1056	1135	1095.5	79
44	1134	1650	1392	516

## Sheet: MS2 resolutions
2h	FWHM:	7.5					2h	FWHM:	7.5					2h	FWHM:	7.5					2h	FWHM:	7.5
Data points per peak		5					Data points per peak		5					Data points per peak		5					Data points per peak		5
Resolutions							Resolutions							Resolutions							Resolutions
MS1	120000						MS1	120000						MS1	120000						MS1	120000
MS2	15000						MS2	30000						MS2	60000						MS2	120000
window	start_mz	end_mz	center	width			window	start_mz	end_mz	center	width			window	start_mz	end_mz	center	width			window	start_mz	end_mz	center	width
1	350	378	364	28			1	350	385	367.5	35			1	350	416	383	66			1	350	455	402.5	105
2	377	399	388	22			2	384	412	398	28			2	415	462	438.5	47			2	454	533	493.5	79
3	398	417	407.5	19			3	411	434	422.5	23			3	461	505	483	44			3	532	614	573	82
4	416	434	425	18			4	433	455	444	22			4	504	548	526	44			4	613	709	661	96
5	433	450	441.5	17			5	454	474	464	20			5	547	591	569	44			5	708	848	778	140
6	449	465	457	16			6	473	494	483.5	21			6	590	638	614	48			6	847	1650	1248.5	803
7	464	479	471.5	15			7	493	513	503	20			7	637	690	663.5	53
8	478	494	486	16			8	512	533	522.5	21			8	689	753	721	64
9	493	509	501	16			9	532	553	542.5	21			9	752	832	792	80
10	508	523	515.5	15			10	552	572	562	20			10	831	955	893	124
11	522	538	530	16			11	571	593	582	22			11	954	1650	1302	696
12	537	553	545	16			12	592	614	603	22
13	552	567	559.5	15			13	613	636	624.5	23
14	566	582	574	16			14	635	659	647	24
15	581	598	589.5	17			15	658	683	670.5	25
16	597	614	605.5	17			16	682	709	695.5	27
17	613	630	621.5	17			17	708	738	723	30
18	629	648	638.5	19			18	737	771	754	34
19	647	665	656	18			19	770	808	789	38
20	664	683	673.5	19			20	807	848	827.5	41
21	682	702	692	20			21	847	899	873	52
22	701	723	712	22			22	898	966	932	68
23	722	746	734	24			23	965	1068	1016.5	103
24	745	771	758	26			24	1067	1650	1358.5	583
25	770	797	783.5	27
26	796	827	811.5	31
27	826	859	842.5	33
28	858	899	878.5	41
29	898	949	923.5	51
30	948	1013	980.5	65
31	1012	1101	1056.5	89
32	1100	1650	1375	550

## Sheet: MS1 resolutions
2h	FWHM:	7.5					2h	FWHM:	7.5					2h	FWHM:	7.5					2h	FWHM:	7.5
Data points per peak		5					Data points per peak		5					Data points per peak		5					Data points per peak		5
Resolutions							Resolutions							Resolutions							Resolutions
MS1	30000						MS1	60000						MS1	120000						MS1	240000
MS2	30000						MS2	30000						MS2	30000						MS2	30000
window	start_mz	end_mz	center	width			window	start_mz	end_mz	center	width			window	start_mz	end_mz	center	width			window	start_mz	end_mz	center	width
1	350	384	367	34			1	350	385	367.5	35			1	350	387	368.5	37			1	350	395	372.5	45
2	383	410	396.5	27			2	384	412	398	28			2	386	416	401	30			2	394	426	410	32
3	409	431	420	22			3	411	434	422.5	23			3	415	439	427	24			3	425	455	440	30
4	430	452	441	22			4	433	455	444	22			4	438	462	450	24			4	454	480	467	26
5	451	470	460.5	19			5	454	474	464	20			5	461	483	472	22			5	479	507	493	28
6	469	489	479	20			6	473	494	483.5	21			6	482	505	493.5	23			6	506	533	519.5	27
7	488	508	498	20			7	493	513	503	20			7	504	525	514.5	21			7	532	559	545.5	27
8	507	526	516.5	19			8	512	533	522.5	21			8	524	548	536	24			8	558	586	572	28
9	525	546	535.5	21			9	532	553	542.5	21			9	547	568	557.5	21			9	585	614	599.5	29
10	545	564	554.5	19			10	552	572	562	20			10	567	591	579	24			10	613	644	628.5	31
11	563	583	573	20			11	571	593	582	22			11	590	614	602	24			11	643	676	659.5	33
12	582	604	593	22			12	592	614	603	22			12	613	638	625.5	25			12	675	709	692	34
13	603	624	613.5	21			13	613	636	624.5	23			13	637	664	650.5	27			13	708	749	728.5	41
14	623	647	635	24			14	635	659	647	24			14	663	690	676.5	27			14	748	795	771.5	47
15	646	669	657.5	23			15	658	683	670.5	25			15	689	719	704	30			15	794	848	821	54
16	668	692	680	24			16	682	709	695.5	27			16	718	753	735.5	35			16	847	919	883	72
17	691	718	704.5	27			17	708	738	723	30			17	752	790	771	38			17	918	1029	973.5	111
18	717	747	732	30			18	737	771	754	34			18	789	832	810.5	43			18	1028	1650	1339	622
19	746	779	762.5	33			19	770	808	789	38			19	831	884	857.5	53
20	778	815	796.5	37			20	807	848	827.5	41			20	883	955	919	72
21	814	856	835	42			21	847	899	873	52			21	954	1057	1005.5	103
22	855	907	881	52			22	898	966	932	68			22	1056	1650	1353	594
23	906	974	940	68			23	965	1068	1016.5	103
24	973	1073	1023	100			24	1067	1650	1358.5	583
25	1072	1650	1361	578

## Sheet: gradient length
30min	FWHM:	3.1					1h	FWHM:	4.7				1.5h	FWHM:	6.1					2h	FWHM:	7.5					4h	FWHM:	12.9
Data points per peak		5					Data points per peak		5				Data points per peak		5					Data points per peak		5					Data points per peak		5
Resolutions							Resolutions						Resolutions							Resolutions							Resolutions
MS1	30000						MS1	120000					MS1	120000						MS1	120000						MS1	240000
MS2	30000						MS2	30000					MS2	30000						MS2	30000						MS2	60000
window	start_mz	end_mz	center	width			window	start_mz	end_mz	center	width		window	start_mz	end_mz	center	width			window	start_mz	end_mz	center	width			window	start_mz	end_mz	center	width
1	350	412	381	62			1	350	405	377.5	55		1	350	395	372.5	45			1	350	387	368.5	37			1	350	379	364.5	29
2	411	455	433	44			2	404	443	423.5	39		2	394	426	410	32			2	386	416	401	30			2	378	402	390	24
3	454	494	474	40			3	442	477	459.5	35		3	425	455	440	30			3	415	439	427	24			3	401	421	411	20
4	493	533	513	40			4	476	510	493	34		4	454	480	467	26			4	438	462	450	24			4	420	438	429	18
5	532	572	552	40			5	509	544	526.5	35		5	479	507	493	28			5	461	483	472	22			5	437	455	446	18
6	571	614	592.5	43			6	543	578	560.5	35		6	506	533	519.5	27			6	482	505	493.5	23			6	454	470	462	16
7	613	659	636	46			7	577	614	595.5	37		7	532	559	545.5	27			7	504	525	514.5	21			7	469	486	477.5	17
8	658	709	683.5	51			8	613	653	633	40		8	558	586	572	28			8	524	548	536	24			8	485	501	493	16
9	708	771	739.5	63			9	652	694	673	42		9	585	614	599.5	29			9	547	568	557.5	21			9	500	517	508.5	17
10	770	848	809	78			10	693	743	718	50		10	613	644	628.5	31			10	567	591	579	24			10	516	533	524.5	17
11	847	966	906.5	119			11	742	802	772	60		11	643	676	659.5	33			11	590	614	602	24			11	532	549	540.5	17
12	965	1650	1307.5	685			12	801	877	839	76		12	675	709	692	34			12	613	638	625.5	25			12	548	564	556	16
							13	876	990	933	114		13	708	749	728.5	41			13	637	664	650.5	27			13	563	580	571.5	17
							14	989	1650	1319.5	661		14	748	795	771.5	47			14	663	690	676.5	27			14	579	597	588	18
													15	794	848	821	54			15	689	719	704	30			15	596	614	605	18
													16	847	919	883	72			16	718	753	735.5	35			16	613	631	622	18
													17	918	1029	973.5	111			17	752	790	771	38			17	630	650	640	20
													18	1028	1650	1339	622			18	789	832	810.5	43			18	649	669	659	20
																				19	831	884	857.5	53			19	668	688	678	20
																				20	883	955	919	72			20	687	709	698	22
																				21	954	1057	1005.5	103			21	708	732	720	24
																				22	1056	1650	1353	594			22	731	758	744.5	27
																											23	757	785	771	28
																											24	784	815	799.5	31
																											25	814	848	831	34
																											26	847	889	868	42
																											27	888	939	913.5	51
																											28	938	1002	970	64
																											29	1001	1092	1046.5	91
																											30	1091	1650	1370.5	559

## Sheet: 4h 1m column
4h	FWHM:	12
Datapoints per peak		5
Resolutions
MS1	240000
MS2	60000
MS1						MS2
window	start_mz	end_mz	center	width		window	start_mz	end_mz	center	width
1	350	614	482	264		1	350	383	366.5	33
2	613	1650	1131.5	1037		2	382	408	395	26
						3	407	429	418	22
						4	428	448	438	20
						5	447	467	457	20
						6	466	484	475	18
						7	483	503	493	20
						8	502	521	511.5	19
						9	520	539	529.5	19
						10	538	557	547.5	19
						11	556	575	565.5	19
						12	574	594	584	20
						13	593	614	603.5	21
						14	613	634	623.5	21
						15	633	656	644.5	23
						16	655	678	666.5	23
						17	677	701	689	24
						18	700	726	713	26
						19	725	756	740.5	31
						20	755	787	771	32
						21	786	823	804.5	37
						22	822	862	842	40
						23	861	914	887.5	53
						24	913	979	946	66
						25	978	1077	1027.5	99
						26	1076	1650	1363	574
